# Supplementary material for: Copy number footprints of platinum-based anticancer therapies
Source: PLoS Genet. 2023 Feb 13;19(2):e1010634. doi: 10.1371/journal.pgen.1010634 (PMC9956877; doi:10.1371/journal.pgen.1010634)
Supplement: S1 Table — (XLSX) [file pgen.1010634.s009.xlsx]

## Sheet: Table_S1
Hartwig	PCAWG	Total_Hartwig	WGD_Hartwig	Perc_Hartwig	Total_PCAWG	WGD_PCAWG	Perc_PCAWG
Breast	BRCA-	877	485	0.553022	214	105	0.490654
Colorectum	COAD-US	659	434	0.658574	44	12	0.272727
Prostate	PRAD-UK	457	253	0.553611	82	24	0.292683
Lung	LU[AS][DC]-US	625	441	0.7056	86	56	0.651163
Ovary	OV-	177	105	0.59322	113	68	0.60177
Esophagus	ESAD-UK	149	123	0.825503	98	60	0.612245
Urothelial tract	BLCA-US	193	140	0.725389	23	15	0.652174
Kidney	KIRC-US	135	50	0.37037	37	4	0.108108
