# Supplementary material for: Copy number footprints of platinum-based anticancer therapies
Source: PLoS Genet. 2023 Feb 13;19(2):e1010634. doi: 10.1371/journal.pgen.1010634 (PMC9956877; doi:10.1371/journal.pgen.1010634)
Supplement: S2 Table — (XLSX) [file pgen.1010634.s010.xlsx]

## Sheet: Table_S2
Treatment	Tumor_type	WGD_status	Cases	Controls
Alkylating	Breast_ER-positive/HER2-negative	WGD	130	132
Alkylating	Breast_ER-positive/HER2-positive	WGD	27	34
Alkylating	Breast_Triple negative	WGD	45	41
Anthracycline	Bone/Soft tissue_	WGD	21	81
Anthracycline	Breast_ER-positive/HER2-negative	WGD	127	135
Anthracycline	Breast_ER-positive/HER2-positive	WGD	25	36
Anthracycline	Breast_Triple negative	WGD	47	39
Anti-AR	Prostate_	WGD	101	151
Anti-EGFR	Colorectum_	WGD	40	304
Anti-EGFR	Lung_Non-small cell carcinoma	WGD	55	344
Anti-ER	Breast_ER-positive/HER2-negative	WGD	46	216
Anti-HER2	Breast_ER-positive/HER2-positive	WGD	34	27
Anti-VEGF	Colorectum_	WGD	144	200
Aromatase inhibitor	Breast_ER-positive/HER2-negative	WGD	135	127
Aromatase inhibitor	Breast_ER-positive/HER2-positive	WGD	31	30
Folate antagonist	Lung_Non-small cell carcinoma	WGD	86	313
GnRH (ant)agonist	Breast_ER-positive/HER2-negative	WGD	31	231
GnRH (ant)agonist	Prostate_	WGD	192	60
Platinum	Colorectum_	WGD	198	146
Platinum	Esophagus_	WGD	55	58
Platinum	Lung_Non-small cell carcinoma	WGD	120	279
Platinum	Ovary_	WGD	65	39
Platinum	Urothelial tract_Urothelial carcinoma	WGD	60	42
Pyrimidine (ant)agonist	Breast_ER-positive/HER2-negative	WGD	101	161
Pyrimidine (ant)agonist	Breast_Triple negative	WGD	25	61
Pyrimidine (ant)agonist	Colorectum_	WGD	220	124
Pyrimidine (ant)agonist	Esophagus_	WGD	23	90
Pyrimidine (ant)agonist	Lung_Non-small cell carcinoma	WGD	22	377
Pyrimidine (ant)agonist	Urothelial tract_Urothelial carcinoma	WGD	54	48
Selective ER modulator	Breast_ER-positive/HER2-negative	WGD	155	107
Selective ER modulator	Breast_ER-positive/HER2-positive	WGD	31	30
Taxane	Breast_ER-positive/HER2-negative	WGD	117	145
Taxane	Breast_ER-positive/HER2-positive	WGD	34	27
Taxane	Breast_Triple negative	WGD	49	37
Taxane	Esophagus_	WGD	38	75
Taxane	Ovary_	WGD	61	43
Taxane	Prostate_	WGD	133	119
Topoisomerase inhibitor	Colorectum_	WGD	95	249
Alkylating	Breast_ER-positive/HER2-negative	Non-WGD	134	164
Anthracycline	Bone/Soft tissue_	Non-WGD	32	137
Anthracycline	Breast_ER-positive/HER2-negative	Non-WGD	135	163
Anti-AR	Prostate_	Non-WGD	91	112
Anti-ER	Breast_ER-positive/HER2-negative	Non-WGD	61	237
Anti-VEGF	Colorectum_	Non-WGD	45	125
Aromatase inhibitor	Breast_ER-positive/HER2-negative	Non-WGD	166	132
GnRH (ant)agonist	Breast_ER-positive/HER2-negative	Non-WGD	36	262
GnRH (ant)agonist	Prostate_	Non-WGD	157	46
Multikinase inhibitor	Bone/Soft tissue_	Non-WGD	29	140
Platinum	Colorectum_	Non-WGD	64	106
Platinum	Lung_Non-small cell carcinoma	Non-WGD	39	84
Platinum	Ovary_	Non-WGD	43	23
Pyrimidine (ant)agonist	Breast_ER-positive/HER2-negative	Non-WGD	110	188
Pyrimidine (ant)agonist	Colorectum_	Non-WGD	80	90
Selective ER modulator	Breast_ER-positive/HER2-negative	Non-WGD	170	128
Taxane	Breast_ER-positive/HER2-negative	Non-WGD	123	175
Taxane	Ovary_	Non-WGD	43	23
Taxane	Prostate_	Non-WGD	107	96
