# Supplementary material for: Copy number footprints of platinum-based anticancer therapies
Source: PLoS Genet. 2023 Feb 13;19(2):e1010634. doi: 10.1371/journal.pgen.1010634 (PMC9956877; doi:10.1371/journal.pgen.1010634)
Supplement: S3 Table — (XLSX) [file pgen.1010634.s011.xlsx]

## Sheet: Table_S3
Treatment	Ttype	Rep	Feature	Median exposed	Median unexposed	pvalue
Anthracycline	Bone/Soft tissue_	FALSE	2:LOH:0-100kb	46.5	19.5	0.000928718
Anthracycline	Bone/Soft tissue_	FALSE	3-4:het:1Mb-10Mb	76.5	32.5	0.0029609
Anthracycline	Bone/Soft tissue_	FALSE	2:het:1Mb-10Mb	11.5	1.5	0.00392147
Anthracycline	Bone/Soft tissue_	FALSE	2:LOH:100kb-1Mb	18.5	7.5	0.00771238
Anthracycline	Bone/Soft tissue_	FALSE	3-4:het:0-100kb	92.5	67.5	0.00957689
Anthracycline	Bone/Soft tissue_	FALSE	1:LOH:0-100kb	19.5	11.5	0.0132049
Anthracycline	Bone/Soft tissue_	FALSE	2:het:0-100kb	19.5	7.5	0.0228056
Anthracycline	Bone/Soft tissue_	FALSE	0:homdel:0-100kb	8.5	4.5	0.0280671
Anthracycline	Bone/Soft tissue_	FALSE	2:het:10Mb-40Mb	3.5	1.5	0.0514143
Anthracycline	Bone/Soft tissue_	FALSE	3-4:het:100kb-1Mb	46.5	25.5	0.0537724
Anthracycline	Bone/Soft tissue_	FALSE	1:LOH:100kb-1Mb	6.5	3.5	0.0565938
Anthracycline	Bone/Soft tissue_	FALSE	3-4:LOH:100kb-1Mb	8.5	3.5	0.0596469
Anthracycline	Bone/Soft tissue_	FALSE	3-4:het:10Mb-40Mb	36.5	29.5	0.061261
Anthracycline	Bone/Soft tissue_	FALSE	2:LOH:1Mb-10Mb	16.5	10.5	0.0634415
Anthracycline	Bone/Soft tissue_	FALSE	5-8:LOH:1Mb-10Mb	1.5	0.5	0.0812923
Anthracycline	Bone/Soft tissue_	FALSE	2:het:100kb-1Mb	8.5	3.5	0.0999747
Anthracycline	Bone/Soft tissue_	FALSE	5-8:LOH:0-100kb	7.5	2.5	0.102412
Anthracycline	Bone/Soft tissue_	FALSE	5-8:het:0-100kb	58.5	41.5	0.159406
Anthracycline	Bone/Soft tissue_	FALSE	0:homdel:100kb-1Mb	2.5	1.5	0.164799
Anthracycline	Bone/Soft tissue_	FALSE	9+:LOH:1Mb-10Mb	0.5	0.5	0.167938
Anthracycline	Bone/Soft tissue_	FALSE	5-8:het:1Mb-10Mb	20.5	14.5	0.181106
Anthracycline	Bone/Soft tissue_	FALSE	5-8:het:100kb-1Mb	26.5	13.5	0.199361
Anthracycline	Bone/Soft tissue_	FALSE	0:homdel:>1Mb	0.5	0.5	0.199436
Anthracycline	Bone/Soft tissue_	FALSE	3-4:LOH:0-100kb	22.5	12.5	0.21715
Anthracycline	Bone/Soft tissue_	FALSE	1:LOH:1Mb-10Mb	4.5	2.5	0.219984
Anthracycline	Bone/Soft tissue_	FALSE	3-4:LOH:>40Mb	0.5	1.5	0.260761
Anthracycline	Bone/Soft tissue_	FALSE	3-4:LOH:1Mb-10Mb	5.5	5.5	0.264806
Anthracycline	Bone/Soft tissue_	FALSE	5-8:het:>40Mb	0.5	1.5	0.277167
Anthracycline	Bone/Soft tissue_	FALSE	9+:het:10Mb-40Mb	0.5	0.5	0.303753
Anthracycline	Bone/Soft tissue_	FALSE	2:LOH:10Mb-40Mb	14.5	10.5	0.30804
Anthracycline	Bone/Soft tissue_	FALSE	3-4:het:>40Mb	7.5	8.5	0.313726
Anthracycline	Bone/Soft tissue_	FALSE	9+:het:>40Mb	0.5	0.5	0.380729
Anthracycline	Bone/Soft tissue_	FALSE	9+:LOH:10Mb-40Mb	0.5	0.5	0.479912
Anthracycline	Bone/Soft tissue_	FALSE	9+:het:100kb-1Mb	5.5	1.5	0.491118
Anthracycline	Bone/Soft tissue_	FALSE	5-8:LOH:10Mb-40Mb	0.5	0.5	0.497412
Anthracycline	Bone/Soft tissue_	FALSE	9+:LOH:100kb-1Mb	0.5	0.5	0.533332
Anthracycline	Bone/Soft tissue_	FALSE	1:LOH:10Mb-40Mb	1.5	0.5	0.544774
Anthracycline	Bone/Soft tissue_	FALSE	9+:het:0-100kb	19.5	4.5	0.55152
Anthracycline	Bone/Soft tissue_	FALSE	2:het:>40Mb	0.5	0.5	0.576239
Anthracycline	Bone/Soft tissue_	FALSE	5-8:LOH:>40Mb	0.5	0.5	0.606616
Anthracycline	Bone/Soft tissue_	FALSE	9+:LOH:>40Mb	0.5	0.5	0.627727
Anthracycline	Bone/Soft tissue_	FALSE	5-8:LOH:100kb-1Mb	1.5	0.5	0.657851
Anthracycline	Bone/Soft tissue_	FALSE	9+:LOH:0-100kb	0.5	0.5	0.748386
Anthracycline	Bone/Soft tissue_	FALSE	1:LOH:>40Mb	0.5	0.5	0.798413
Anthracycline	Bone/Soft tissue_	FALSE	5-8:het:10Mb-40Mb	5.5	3.5	0.803063
Anthracycline	Bone/Soft tissue_	FALSE	3-4:LOH:10Mb-40Mb	4.5	2.5	0.823782
Anthracycline	Bone/Soft tissue_	FALSE	2:LOH:>40Mb	3.5	3.5	0.857638
Anthracycline	Bone/Soft tissue_	FALSE	9+:het:1Mb-10Mb	0.5	0.5	0.952477
Anti_ER	Breast_ER-positive/HER2-negative	TRUE	2:LOH:1Mb-10Mb	10	15.5	0.00948627
Aromatase_inhibitor	Breast_ER-positive/HER2-negative	FALSE	2:LOH:10Mb-40Mb	9.5	11.5	0.0105074
Anti_ER	Breast_ER-positive/HER2-negative	TRUE	2:LOH:10Mb-40Mb	8.5	11.5	0.0266396
Taxane	Breast_ER-positive/HER2-negative	FALSE	2:LOH:1Mb-10Mb	18.5	12.5	0.0276249
Anti_ER	Breast_ER-positive/HER2-negative	TRUE	3-4:LOH:0-100kb	8.5	13.5	0.0333273
Taxane	Breast_ER-positive/HER2-negative	FALSE	2:LOH:10Mb-40Mb	11.5	10.5	0.0347062
Aromatase_inhibitor	Breast_ER-positive/HER2-negative	FALSE	2:LOH:1Mb-10Mb	13.5	18.5	0.0353364
Selective_ER_modulator	Breast_ER-positive/HER2-negative	FALSE	9+:LOH:10Mb-40Mb	0.5	0.5	0.0402086
Aromatase_inhibitor	Breast_ER-positive/HER2-negative	FALSE	0:homdel:0-100kb	1.5	2.5	0.0424293
Taxane	Breast_ER-positive/HER2-negative	FALSE	2:het:0-100kb	11.5	8.5	0.0472886
Anthracycline	Breast_ER-positive/HER2-negative	FALSE	0:homdel:100kb-1Mb	0.5	0.5	0.0479067
Taxane	Breast_ER-positive/HER2-negative	FALSE	3-4:het:1Mb-10Mb	55.5	41.5	0.0488677
Anthracycline	Breast_ER-positive/HER2-negative	FALSE	3-4:het:1Mb-10Mb	56.5	42.5	0.0492156
Anti_ER	Breast_ER-positive/HER2-negative	TRUE	2:LOH:0-100kb	18	24.5	0.0538518
Alkylating	Breast_ER-positive/HER2-negative	TRUE	5-8:het:1Mb-10Mb	27.5	20.5	0.0594719
Pyrimidine__ant_agonist	Breast_ER-positive/HER2-negative	FALSE	3-4:LOH:10Mb-40Mb	2.5	3.5	0.0645751
Taxane	Breast_ER-positive/HER2-negative	FALSE	9+:LOH:1Mb-10Mb	0.5	0.5	0.065605
Pyrimidine__ant_agonist	Breast_ER-positive/HER2-negative	FALSE	2:LOH:>40Mb	2.5	2.5	0.0670458
Anthracycline	Breast_ER-positive/HER2-negative	FALSE	5-8:het:1Mb-10Mb	26.5	20.5	0.0745006
Anthracycline	Breast_ER-positive/HER2-negative	FALSE	3-4:het:100kb-1Mb	37.5	24.5	0.0800044
Anthracycline	Breast_ER-positive/HER2-negative	FALSE	2:het:0-100kb	11.5	8.5	0.0839268
Anthracycline	Breast_ER-positive/HER2-negative	FALSE	2:LOH:1Mb-10Mb	15.5	14.5	0.0852582
Anti_ER	Breast_ER-positive/HER2-negative	TRUE	5-8:LOH:0-100kb	2	4	0.0895015
Pyrimidine__ant_agonist	Breast_ER-positive/HER2-negative	FALSE	9+:het:1Mb-10Mb	2.5	3.5	0.0902206
Anti_ER	Breast_ER-positive/HER2-negative	TRUE	5-8:LOH:10Mb-40Mb	0.5	0.5	0.0943246
Aromatase_inhibitor	Breast_ER-positive/HER2-negative	FALSE	3-4:LOH:10Mb-40Mb	2.5	3.5	0.0954817
Aromatase_inhibitor	Breast_ER-positive/HER2-negative	FALSE	3-4:LOH:1Mb-10Mb	4.5	5.5	0.0967732
Aromatase_inhibitor	Breast_ER-positive/HER2-negative	FALSE	2:het:>40Mb	0.5	0.5	0.0968675
Anti_ER	Breast_ER-positive/HER2-negative	TRUE	3-4:het:>40Mb	11.5	9.5	0.100951
Taxane	Breast_ER-positive/HER2-negative	FALSE	5-8:het:>40Mb	1.5	1.5	0.10418
Pyrimidine__ant_agonist	Breast_ER-positive/HER2-negative	FALSE	9+:het:100kb-1Mb	13.5	23.5	0.104343
Aromatase_inhibitor	Breast_ER-positive/HER2-negative	FALSE	2:LOH:0-100kb	20.5	24.5	0.104641
Anti_ER	Breast_ER-positive/HER2-negative	TRUE	3-4:het:0-100kb	43	79	0.104747
Anti_ER	Breast_ER-positive/HER2-negative	TRUE	5-8:het:0-100kb	51.5	84.5	0.105437
Taxane	Breast_ER-positive/HER2-negative	FALSE	3-4:het:10Mb-40Mb	33.5	32.5	0.105761
Anti_ER	Breast_ER-positive/HER2-negative	TRUE	5-8:LOH:1Mb-10Mb	0.5	0.5	0.108102
Selective_ER_modulator	Breast_ER-positive/HER2-negative	FALSE	0:homdel:0-100kb	1.5	2.5	0.108196
Alkylating	Breast_ER-positive/HER2-negative	TRUE	5-8:LOH:1Mb-10Mb	0.5	0.5	0.111958
Aromatase_inhibitor	Breast_ER-positive/HER2-negative	FALSE	9+:LOH:0-100kb	0.5	0.5	0.113456
Anti_ER	Breast_ER-positive/HER2-negative	TRUE	2:LOH:100kb-1Mb	8	10.5	0.113467
Aromatase_inhibitor	Breast_ER-positive/HER2-negative	FALSE	9+:LOH:10Mb-40Mb	0.5	0.5	0.114048
Selective_ER_modulator	Breast_ER-positive/HER2-negative	FALSE	2:LOH:100kb-1Mb	10.5	11.5	0.115745
Selective_ER_modulator	Breast_ER-positive/HER2-negative	FALSE	3-4:LOH:0-100kb	10.5	15.5	0.115833
Anthracycline	Breast_ER-positive/HER2-negative	FALSE	1:LOH:10Mb-40Mb	1.5	0.5	0.115919
Anthracycline	Breast_ER-positive/HER2-negative	FALSE	3-4:het:0-100kb	79.5	66.5	0.116742
Taxane	Breast_ER-positive/HER2-negative	FALSE	5-8:het:1Mb-10Mb	27.5	20.5	0.117211
Pyrimidine__ant_agonist	Breast_ER-positive/HER2-negative	FALSE	3-4:LOH:100kb-1Mb	6.5	5.5	0.119467
Taxane	Breast_ER-positive/HER2-negative	FALSE	1:LOH:0-100kb	11.5	9.5	0.12169
Aromatase_inhibitor	Breast_ER-positive/HER2-negative	FALSE	5-8:het:0-100kb	61.5	91.5	0.124147
Aromatase_inhibitor	Breast_ER-positive/HER2-negative	FALSE	3-4:het:0-100kb	64.5	90.5	0.124947
Pyrimidine__ant_agonist	Breast_ER-positive/HER2-negative	FALSE	9+:het:0-100kb	35.5	60.5	0.128936
Anthracycline	Breast_ER-positive/HER2-negative	FALSE	9+:LOH:1Mb-10Mb	0.5	0.5	0.130646
Taxane	Breast_ER-positive/HER2-negative	FALSE	3-4:het:100kb-1Mb	34.5	27.5	0.131096
Anthracycline	Breast_ER-positive/HER2-negative	FALSE	1:LOH:100kb-1Mb	3.5	2.5	0.131796
Aromatase_inhibitor	Breast_ER-positive/HER2-negative	FALSE	3-4:LOH:100kb-1Mb	5.5	7.5	0.131932
Anti_ER	Breast_ER-positive/HER2-negative	TRUE	5-8:LOH:100kb-1Mb	0.5	1.5	0.132012
Anthracycline	Breast_ER-positive/HER2-negative	FALSE	0:homdel:>1Mb	0.5	0.5	0.135137
Alkylating	Breast_ER-positive/HER2-negative	TRUE	0:homdel:100kb-1Mb	0.5	0.5	0.13726
Aromatase_inhibitor	Breast_ER-positive/HER2-negative	FALSE	5-8:LOH:100kb-1Mb	0.5	1.5	0.138414
Selective_ER_modulator	Breast_ER-positive/HER2-negative	FALSE	1:LOH:0-100kb	11.5	8.5	0.139354
Taxane	Breast_ER-positive/HER2-negative	FALSE	5-8:het:100kb-1Mb	36.5	34.5	0.140542
Taxane	Breast_ER-positive/HER2-negative	FALSE	3-4:het:0-100kb	80.5	66.5	0.141039
Aromatase_inhibitor	Breast_ER-positive/HER2-negative	FALSE	2:LOH:100kb-1Mb	10.5	11.5	0.141937
Aromatase_inhibitor	Breast_ER-positive/HER2-negative	FALSE	5-8:LOH:>40Mb	0.5	0.5	0.149469
Alkylating	Breast_ER-positive/HER2-negative	TRUE	9+:het:1Mb-10Mb	2.5	3.5	0.150132
Selective_ER_modulator	Breast_ER-positive/HER2-negative	FALSE	2:het:0-100kb	10.5	8.5	0.151228
Anti_ER	Breast_ER-positive/HER2-negative	TRUE	5-8:het:100kb-1Mb	25.5	38	0.152221
Alkylating	Breast_ER-positive/HER2-negative	TRUE	2:het:0-100kb	10.5	8.5	0.152327
Taxane	Breast_ER-positive/HER2-negative	FALSE	3-4:LOH:>40Mb	0.5	0.5	0.153736
Anthracycline	Breast_ER-positive/HER2-negative	FALSE	2:het:100kb-1Mb	3.5	1.5	0.161945
Aromatase_inhibitor	Breast_ER-positive/HER2-negative	FALSE	5-8:het:100kb-1Mb	29.5	44.5	0.162266
Anthracycline	Breast_ER-positive/HER2-negative	FALSE	1:LOH:0-100kb	11.5	9.5	0.163236
Aromatase_inhibitor	Breast_ER-positive/HER2-negative	FALSE	0:homdel:100kb-1Mb	0.5	0.5	0.164201
GnRH__ant_agonist	Breast_ER-positive/HER2-negative	TRUE	3-4:LOH:100kb-1Mb	3.5	6.5	0.164439
Anti_ER	Breast_ER-positive/HER2-negative	TRUE	9+:LOH:0-100kb	0.5	0.5	0.16642
Anthracycline	Breast_ER-positive/HER2-negative	FALSE	2:LOH:0-100kb	23.5	22.5	0.16972
Anthracycline	Breast_ER-positive/HER2-negative	FALSE	3-4:LOH:>40Mb	0.5	0.5	0.172305
Alkylating	Breast_ER-positive/HER2-negative	TRUE	2:LOH:0-100kb	23.5	22	0.174779
Selective_ER_modulator	Breast_ER-positive/HER2-negative	FALSE	3-4:LOH:100kb-1Mb	5.5	7.5	0.176099
Taxane	Breast_ER-positive/HER2-negative	FALSE	2:het:1Mb-10Mb	5.5	4.5	0.177974
Anti_ER	Breast_ER-positive/HER2-negative	TRUE	9+:het:1Mb-10Mb	1.5	3	0.179247
Alkylating	Breast_ER-positive/HER2-negative	TRUE	3-4:het:1Mb-10Mb	54	44	0.179563
Selective_ER_modulator	Breast_ER-positive/HER2-negative	FALSE	3-4:LOH:10Mb-40Mb	2.5	3.5	0.181733
Anthracycline	Breast_ER-positive/HER2-negative	FALSE	5-8:het:100kb-1Mb	35.5	36.5	0.187111
Taxane	Breast_ER-positive/HER2-negative	FALSE	0:homdel:100kb-1Mb	0.5	0.5	0.187663
Alkylating	Breast_ER-positive/HER2-negative	TRUE	0:homdel:>1Mb	0.5	0.5	0.187834
Anti_ER	Breast_ER-positive/HER2-negative	TRUE	1:LOH:1Mb-10Mb	1.5	2.5	0.190582
Pyrimidine__ant_agonist	Breast_ER-positive/HER2-negative	FALSE	0:homdel:100kb-1Mb	0.5	0.5	0.192257
Anthracycline	Breast_ER-positive/HER2-negative	FALSE	5-8:het:>40Mb	1.5	1.5	0.200564
Anthracycline	Breast_ER-positive/HER2-negative	FALSE	9+:het:1Mb-10Mb	2.5	3.5	0.200867
GnRH__ant_agonist	Breast_ER-positive/HER2-negative	TRUE	0:homdel:100kb-1Mb	0.5	0.5	0.203951
Taxane	Breast_ER-positive/HER2-negative	FALSE	0:homdel:0-100kb	2.5	2.5	0.204344
Anthracycline	Breast_ER-positive/HER2-negative	FALSE	3-4:het:10Mb-40Mb	33.5	32.5	0.205101
Anti_ER	Breast_ER-positive/HER2-negative	TRUE	3-4:LOH:10Mb-40Mb	2.5	3	0.208981
Anti_ER	Breast_ER-positive/HER2-negative	TRUE	3-4:het:100kb-1Mb	23	34.5	0.213845
Anti_ER	Breast_ER-positive/HER2-negative	TRUE	3-4:LOH:100kb-1Mb	4.5	6.5	0.21639
Alkylating	Breast_ER-positive/HER2-negative	TRUE	9+:LOH:1Mb-10Mb	0.5	0.5	0.216818
Aromatase_inhibitor	Breast_ER-positive/HER2-negative	FALSE	3-4:het:>40Mb	10.5	9.5	0.21691
Selective_ER_modulator	Breast_ER-positive/HER2-negative	FALSE	2:het:>40Mb	0.5	0.5	0.217367
Pyrimidine__ant_agonist	Breast_ER-positive/HER2-negative	FALSE	5-8:het:1Mb-10Mb	23.5	22.5	0.218128
Anthracycline	Breast_ER-positive/HER2-negative	FALSE	0:homdel:0-100kb	2.5	2.5	0.219558
Pyrimidine__ant_agonist	Breast_ER-positive/HER2-negative	FALSE	2:LOH:10Mb-40Mb	9.5	11.5	0.221288
Anti_ER	Breast_ER-positive/HER2-negative	TRUE	9+:LOH:100kb-1Mb	0.5	0.5	0.223302
GnRH__ant_agonist	Breast_ER-positive/HER2-negative	TRUE	0:homdel:0-100kb	1.5	2.5	0.22501
Aromatase_inhibitor	Breast_ER-positive/HER2-negative	FALSE	5-8:LOH:1Mb-10Mb	0.5	0.5	0.225391
Aromatase_inhibitor	Breast_ER-positive/HER2-negative	FALSE	5-8:LOH:0-100kb	3.5	4.5	0.227717
Anthracycline	Breast_ER-positive/HER2-negative	FALSE	9+:het:>40Mb	0.5	0.5	0.229483
Alkylating	Breast_ER-positive/HER2-negative	TRUE	2:LOH:1Mb-10Mb	15.5	15	0.237902
Selective_ER_modulator	Breast_ER-positive/HER2-negative	FALSE	5-8:LOH:0-100kb	3.5	4.5	0.24016
Anti_ER	Breast_ER-positive/HER2-negative	TRUE	0:homdel:0-100kb	1.5	2.5	0.240366
Anti_ER	Breast_ER-positive/HER2-negative	TRUE	3-4:het:1Mb-10Mb	37	50	0.242816
Selective_ER_modulator	Breast_ER-positive/HER2-negative	FALSE	0:homdel:100kb-1Mb	0.5	0.5	0.244408
Alkylating	Breast_ER-positive/HER2-negative	TRUE	3-4:het:0-100kb	75.5	69.5	0.248283
Pyrimidine__ant_agonist	Breast_ER-positive/HER2-negative	FALSE	5-8:LOH:>40Mb	0.5	0.5	0.253206
Pyrimidine__ant_agonist	Breast_ER-positive/HER2-negative	FALSE	1:LOH:100kb-1Mb	3.5	2.5	0.253587
Alkylating	Breast_ER-positive/HER2-negative	TRUE	3-4:het:100kb-1Mb	34.5	26.5	0.253624
Anthracycline	Breast_ER-positive/HER2-negative	FALSE	5-8:het:10Mb-40Mb	6.5	6.5	0.261153
Pyrimidine__ant_agonist	Breast_ER-positive/HER2-negative	FALSE	3-4:LOH:>40Mb	0.5	0.5	0.262383
Taxane	Breast_ER-positive/HER2-negative	FALSE	2:LOH:0-100kb	25.5	21.5	0.262906
Alkylating	Breast_ER-positive/HER2-negative	TRUE	9+:het:>40Mb	0.5	0.5	0.26559
Aromatase_inhibitor	Breast_ER-positive/HER2-negative	FALSE	3-4:LOH:0-100kb	12.5	12.5	0.268775
Alkylating	Breast_ER-positive/HER2-negative	TRUE	1:LOH:0-100kb	11.5	9.5	0.26995
Pyrimidine__ant_agonist	Breast_ER-positive/HER2-negative	FALSE	2:het:0-100kb	10.5	9.5	0.274694
Selective_ER_modulator	Breast_ER-positive/HER2-negative	FALSE	5-8:LOH:1Mb-10Mb	0.5	0.5	0.28399
Anthracycline	Breast_ER-positive/HER2-negative	FALSE	3-4:LOH:1Mb-10Mb	5.5	5.5	0.287183
Anthracycline	Breast_ER-positive/HER2-negative	FALSE	2:LOH:100kb-1Mb	11.5	9.5	0.288202
Alkylating	Breast_ER-positive/HER2-negative	TRUE	1:LOH:100kb-1Mb	2.5	2.5	0.293677
Selective_ER_modulator	Breast_ER-positive/HER2-negative	FALSE	5-8:LOH:100kb-1Mb	0.5	1.5	0.298826
Anti_ER	Breast_ER-positive/HER2-negative	TRUE	2:LOH:>40Mb	2.5	2.5	0.301798
Pyrimidine__ant_agonist	Breast_ER-positive/HER2-negative	FALSE	5-8:het:>40Mb	1.5	1.5	0.302542
Anti_ER	Breast_ER-positive/HER2-negative	TRUE	1:LOH:100kb-1Mb	2	2.5	0.302707
Taxane	Breast_ER-positive/HER2-negative	FALSE	2:het:100kb-1Mb	3.5	2.5	0.308804
Selective_ER_modulator	Breast_ER-positive/HER2-negative	FALSE	9+:het:100kb-1Mb	20.5	24.5	0.309704
Anti_ER	Breast_ER-positive/HER2-negative	TRUE	2:het:1Mb-10Mb	4.5	4.5	0.310065
Alkylating	Breast_ER-positive/HER2-negative	TRUE	3-4:LOH:>40Mb	0.5	0.5	0.310578
Anti_ER	Breast_ER-positive/HER2-negative	TRUE	2:het:100kb-1Mb	1.5	2.5	0.320828
Pyrimidine__ant_agonist	Breast_ER-positive/HER2-negative	FALSE	2:het:10Mb-40Mb	3.5	3.5	0.325667
Taxane	Breast_ER-positive/HER2-negative	FALSE	2:LOH:100kb-1Mb	11.5	9.5	0.329582
Anthracycline	Breast_ER-positive/HER2-negative	FALSE	1:LOH:>40Mb	0.5	0.5	0.329983
GnRH__ant_agonist	Breast_ER-positive/HER2-negative	TRUE	0:homdel:>1Mb	0.5	0.5	0.338511
Aromatase_inhibitor	Breast_ER-positive/HER2-negative	FALSE	5-8:het:10Mb-40Mb	6.5	6.5	0.344461
Alkylating	Breast_ER-positive/HER2-negative	TRUE	5-8:LOH:>40Mb	0.5	0.5	0.346722
Pyrimidine__ant_agonist	Breast_ER-positive/HER2-negative	FALSE	3-4:LOH:1Mb-10Mb	5.5	5.5	0.355473
Alkylating	Breast_ER-positive/HER2-negative	TRUE	0:homdel:0-100kb	2.5	2.5	0.356726
Anti_ER	Breast_ER-positive/HER2-negative	TRUE	3-4:LOH:1Mb-10Mb	5	5.5	0.358758
Anthracycline	Breast_ER-positive/HER2-negative	FALSE	3-4:LOH:100kb-1Mb	6.5	5.5	0.359396
Selective_ER_modulator	Breast_ER-positive/HER2-negative	FALSE	5-8:LOH:>40Mb	0.5	0.5	0.360625
Alkylating	Breast_ER-positive/HER2-negative	TRUE	3-4:het:10Mb-40Mb	33.5	32.5	0.361006
Alkylating	Breast_ER-positive/HER2-negative	TRUE	5-8:het:>40Mb	1.5	1.5	0.361316
Alkylating	Breast_ER-positive/HER2-negative	TRUE	9+:LOH:0-100kb	0.5	0.5	0.36439
Anti_ER	Breast_ER-positive/HER2-negative	TRUE	5-8:het:1Mb-10Mb	20	24	0.36627
GnRH__ant_agonist	Breast_ER-positive/HER2-negative	TRUE	9+:LOH:10Mb-40Mb	0.5	0.5	0.367531
Alkylating	Breast_ER-positive/HER2-negative	TRUE	2:het:100kb-1Mb	3.5	2.5	0.367749
GnRH__ant_agonist	Breast_ER-positive/HER2-negative	TRUE	2:LOH:0-100kb	22.5	23.5	0.370761
Alkylating	Breast_ER-positive/HER2-negative	TRUE	5-8:het:100kb-1Mb	34.5	36.5	0.371024
Taxane	Breast_ER-positive/HER2-negative	FALSE	5-8:het:0-100kb	81.5	73.5	0.375381
GnRH__ant_agonist	Breast_ER-positive/HER2-negative	TRUE	3-4:LOH:0-100kb	9.5	12.5	0.376696
Taxane	Breast_ER-positive/HER2-negative	FALSE	9+:het:0-100kb	52.5	53.5	0.377581
Selective_ER_modulator	Breast_ER-positive/HER2-negative	FALSE	0:homdel:>1Mb	0.5	0.5	0.377939
Alkylating	Breast_ER-positive/HER2-negative	TRUE	1:LOH:10Mb-40Mb	1.5	0.5	0.379343
Selective_ER_modulator	Breast_ER-positive/HER2-negative	FALSE	2:LOH:0-100kb	22.5	24.5	0.38059
Selective_ER_modulator	Breast_ER-positive/HER2-negative	FALSE	9+:het:0-100kb	44.5	59.5	0.382036
Taxane	Breast_ER-positive/HER2-negative	FALSE	3-4:LOH:100kb-1Mb	5.5	6.5	0.38816
Selective_ER_modulator	Breast_ER-positive/HER2-negative	FALSE	3-4:LOH:>40Mb	0.5	0.5	0.388849
Selective_ER_modulator	Breast_ER-positive/HER2-negative	FALSE	9+:LOH:0-100kb	0.5	0.5	0.388908
GnRH__ant_agonist	Breast_ER-positive/HER2-negative	TRUE	3-4:het:1Mb-10Mb	42.5	48.5	0.389338
Alkylating	Breast_ER-positive/HER2-negative	TRUE	9+:LOH:10Mb-40Mb	0.5	0.5	0.390337
Anthracycline	Breast_ER-positive/HER2-negative	FALSE	2:het:1Mb-10Mb	4.5	4.5	0.390555
Anthracycline	Breast_ER-positive/HER2-negative	FALSE	5-8:het:0-100kb	76.5	80.5	0.394893
Aromatase_inhibitor	Breast_ER-positive/HER2-negative	FALSE	2:LOH:>40Mb	2.5	2.5	0.395059
Anti_ER	Breast_ER-positive/HER2-negative	TRUE	5-8:LOH:>40Mb	0.5	0.5	0.396417
Pyrimidine__ant_agonist	Breast_ER-positive/HER2-negative	FALSE	1:LOH:0-100kb	10.5	10.5	0.398625
GnRH__ant_agonist	Breast_ER-positive/HER2-negative	TRUE	3-4:LOH:1Mb-10Mb	4.5	5.5	0.399202
Aromatase_inhibitor	Breast_ER-positive/HER2-negative	FALSE	5-8:het:1Mb-10Mb	22.5	23.5	0.399335
Selective_ER_modulator	Breast_ER-positive/HER2-negative	FALSE	3-4:het:>40Mb	10.5	9.5	0.404635
Alkylating	Breast_ER-positive/HER2-negative	TRUE	1:LOH:>40Mb	0.5	0.5	0.405961
Anti_ER	Breast_ER-positive/HER2-negative	TRUE	9+:LOH:1Mb-10Mb	0.5	0.5	0.406999
Anti_ER	Breast_ER-positive/HER2-negative	TRUE	2:het:>40Mb	0.5	0.5	0.410256
Taxane	Breast_ER-positive/HER2-negative	FALSE	2:LOH:>40Mb	2.5	2.5	0.410732
Anti_ER	Breast_ER-positive/HER2-negative	TRUE	2:het:10Mb-40Mb	3.5	3.5	0.417081
Taxane	Breast_ER-positive/HER2-negative	FALSE	9+:LOH:0-100kb	0.5	0.5	0.420261
Alkylating	Breast_ER-positive/HER2-negative	TRUE	3-4:LOH:1Mb-10Mb	5.5	5.5	0.421973
Alkylating	Breast_ER-positive/HER2-negative	TRUE	5-8:LOH:0-100kb	3	3.5	0.424992
GnRH__ant_agonist	Breast_ER-positive/HER2-negative	TRUE	9+:het:10Mb-40Mb	0.5	0.5	0.425221
Anti_ER	Breast_ER-positive/HER2-negative	TRUE	5-8:het:>40Mb	1	1.5	0.427142
GnRH__ant_agonist	Breast_ER-positive/HER2-negative	TRUE	3-4:het:>40Mb	10.5	9.5	0.431574
Selective_ER_modulator	Breast_ER-positive/HER2-negative	FALSE	3-4:LOH:1Mb-10Mb	4.5	5.5	0.433314
Pyrimidine__ant_agonist	Breast_ER-positive/HER2-negative	FALSE	5-8:LOH:100kb-1Mb	0.5	1.5	0.437241
Taxane	Breast_ER-positive/HER2-negative	FALSE	5-8:het:10Mb-40Mb	6.5	6.5	0.437692
Selective_ER_modulator	Breast_ER-positive/HER2-negative	FALSE	1:LOH:100kb-1Mb	2.5	2.5	0.446855
Anthracycline	Breast_ER-positive/HER2-negative	FALSE	5-8:LOH:1Mb-10Mb	0.5	0.5	0.447683
Selective_ER_modulator	Breast_ER-positive/HER2-negative	FALSE	2:het:10Mb-40Mb	3.5	3.5	0.448293
Selective_ER_modulator	Breast_ER-positive/HER2-negative	FALSE	2:LOH:1Mb-10Mb	14.5	15.5	0.452743
GnRH__ant_agonist	Breast_ER-positive/HER2-negative	TRUE	3-4:het:0-100kb	64.5	74.5	0.454183
GnRH__ant_agonist	Breast_ER-positive/HER2-negative	TRUE	5-8:LOH:1Mb-10Mb	0.5	0.5	0.460002
Taxane	Breast_ER-positive/HER2-negative	FALSE	1:LOH:100kb-1Mb	2.5	2.5	0.460043
Pyrimidine__ant_agonist	Breast_ER-positive/HER2-negative	FALSE	1:LOH:>40Mb	0.5	0.5	0.466216
Selective_ER_modulator	Breast_ER-positive/HER2-negative	FALSE	9+:het:1Mb-10Mb	2.5	2.5	0.466545
Anti_ER	Breast_ER-positive/HER2-negative	TRUE	0:homdel:100kb-1Mb	0.5	0.5	0.4668
Alkylating	Breast_ER-positive/HER2-negative	TRUE	1:LOH:1Mb-10Mb	2.5	2.5	0.467293
Anthracycline	Breast_ER-positive/HER2-negative	FALSE	9+:LOH:0-100kb	0.5	0.5	0.469193
Anti_ER	Breast_ER-positive/HER2-negative	TRUE	1:LOH:10Mb-40Mb	1	1.5	0.469204
Pyrimidine__ant_agonist	Breast_ER-positive/HER2-negative	FALSE	2:het:>40Mb	0.5	0.5	0.483924
Selective_ER_modulator	Breast_ER-positive/HER2-negative	FALSE	5-8:het:10Mb-40Mb	6.5	6.5	0.48645
Selective_ER_modulator	Breast_ER-positive/HER2-negative	FALSE	2:LOH:10Mb-40Mb	10.5	11.5	0.487189
Anthracycline	Breast_ER-positive/HER2-negative	FALSE	3-4:het:>40Mb	9.5	10.5	0.489346
Alkylating	Breast_ER-positive/HER2-negative	TRUE	2:LOH:100kb-1Mb	11.5	9.5	0.490499
Anthracycline	Breast_ER-positive/HER2-negative	FALSE	9+:het:10Mb-40Mb	0.5	0.5	0.496456
Anthracycline	Breast_ER-positive/HER2-negative	FALSE	2:het:10Mb-40Mb	3.5	3.5	0.497737
Selective_ER_modulator	Breast_ER-positive/HER2-negative	FALSE	5-8:het:>40Mb	1.5	0.5	0.49948
Pyrimidine__ant_agonist	Breast_ER-positive/HER2-negative	FALSE	0:homdel:>1Mb	0.5	0.5	0.506212
Alkylating	Breast_ER-positive/HER2-negative	TRUE	5-8:LOH:100kb-1Mb	0.5	1.5	0.516934
Aromatase_inhibitor	Breast_ER-positive/HER2-negative	FALSE	3-4:het:100kb-1Mb	27.5	36.5	0.519274
Anthracycline	Breast_ER-positive/HER2-negative	FALSE	2:het:>40Mb	0.5	0.5	0.523115
Alkylating	Breast_ER-positive/HER2-negative	TRUE	5-8:het:0-100kb	78	79.5	0.523203
Taxane	Breast_ER-positive/HER2-negative	FALSE	3-4:LOH:10Mb-40Mb	2.5	2.5	0.527646
Anti_ER	Breast_ER-positive/HER2-negative	TRUE	1:LOH:0-100kb	8.5	11	0.534685
GnRH__ant_agonist	Breast_ER-positive/HER2-negative	TRUE	5-8:het:10Mb-40Mb	5.5	6.5	0.537724
Pyrimidine__ant_agonist	Breast_ER-positive/HER2-negative	FALSE	2:het:1Mb-10Mb	4.5	4.5	0.538815
Alkylating	Breast_ER-positive/HER2-negative	TRUE	3-4:LOH:10Mb-40Mb	2.5	3	0.53922
GnRH__ant_agonist	Breast_ER-positive/HER2-negative	TRUE	2:het:10Mb-40Mb	3.5	3.5	0.539611
Anthracycline	Breast_ER-positive/HER2-negative	FALSE	2:LOH:>40Mb	2.5	2.5	0.540637
GnRH__ant_agonist	Breast_ER-positive/HER2-negative	TRUE	3-4:het:10Mb-40Mb	31.5	32.5	0.541159
Aromatase_inhibitor	Breast_ER-positive/HER2-negative	FALSE	9+:LOH:100kb-1Mb	0.5	0.5	0.542445
Selective_ER_modulator	Breast_ER-positive/HER2-negative	FALSE	2:het:1Mb-10Mb	4.5	3.5	0.543921
Taxane	Breast_ER-positive/HER2-negative	FALSE	3-4:LOH:1Mb-10Mb	6.5	5.5	0.550462
Aromatase_inhibitor	Breast_ER-positive/HER2-negative	FALSE	1:LOH:>40Mb	0.5	0.5	0.552882
Taxane	Breast_ER-positive/HER2-negative	FALSE	2:het:>40Mb	0.5	0.5	0.553109
Pyrimidine__ant_agonist	Breast_ER-positive/HER2-negative	FALSE	9+:LOH:100kb-1Mb	0.5	0.5	0.559844
Pyrimidine__ant_agonist	Breast_ER-positive/HER2-negative	FALSE	9+:LOH:10Mb-40Mb	0.5	0.5	0.560686
Taxane	Breast_ER-positive/HER2-negative	FALSE	3-4:LOH:0-100kb	10.5	12.5	0.561865
GnRH__ant_agonist	Breast_ER-positive/HER2-negative	TRUE	9+:LOH:100kb-1Mb	0.5	0.5	0.561912
Alkylating	Breast_ER-positive/HER2-negative	TRUE	9+:het:10Mb-40Mb	0.5	0.5	0.562251
Anti_ER	Breast_ER-positive/HER2-negative	TRUE	3-4:het:10Mb-40Mb	31.5	32.5	0.567085
GnRH__ant_agonist	Breast_ER-positive/HER2-negative	TRUE	1:LOH:>40Mb	0.5	0.5	0.568964
Anti_ER	Breast_ER-positive/HER2-negative	TRUE	9+:het:0-100kb	45.5	53.5	0.577038
Aromatase_inhibitor	Breast_ER-positive/HER2-negative	FALSE	9+:het:0-100kb	52.5	53.5	0.580988
GnRH__ant_agonist	Breast_ER-positive/HER2-negative	TRUE	2:het:1Mb-10Mb	4.5	4.5	0.58455
Aromatase_inhibitor	Breast_ER-positive/HER2-negative	FALSE	3-4:het:1Mb-10Mb	43.5	49.5	0.588627
Taxane	Breast_ER-positive/HER2-negative	FALSE	5-8:LOH:1Mb-10Mb	0.5	0.5	0.598556
Pyrimidine__ant_agonist	Breast_ER-positive/HER2-negative	FALSE	2:het:100kb-1Mb	2.5	2.5	0.599961
Anti_ER	Breast_ER-positive/HER2-negative	TRUE	9+:het:100kb-1Mb	17.5	21.5	0.600647
Anti_ER	Breast_ER-positive/HER2-negative	TRUE	2:het:0-100kb	9.5	9.5	0.602971
Aromatase_inhibitor	Breast_ER-positive/HER2-negative	FALSE	1:LOH:1Mb-10Mb	2.5	2.5	0.604118
GnRH__ant_agonist	Breast_ER-positive/HER2-negative	TRUE	2:LOH:10Mb-40Mb	11.5	10.5	0.612455
Aromatase_inhibitor	Breast_ER-positive/HER2-negative	FALSE	2:het:10Mb-40Mb	3.5	3.5	0.613827
GnRH__ant_agonist	Breast_ER-positive/HER2-negative	TRUE	2:het:100kb-1Mb	3.5	2.5	0.62078
Anti_ER	Breast_ER-positive/HER2-negative	TRUE	1:LOH:>40Mb	0.5	0.5	0.623499
GnRH__ant_agonist	Breast_ER-positive/HER2-negative	TRUE	3-4:het:100kb-1Mb	23.5	32.5	0.627879
Taxane	Breast_ER-positive/HER2-negative	FALSE	1:LOH:1Mb-10Mb	2.5	2.5	0.630328
Alkylating	Breast_ER-positive/HER2-negative	TRUE	3-4:LOH:100kb-1Mb	6.5	5.5	0.631707
Taxane	Breast_ER-positive/HER2-negative	FALSE	9+:het:100kb-1Mb	21.5	21.5	0.634454
Pyrimidine__ant_agonist	Breast_ER-positive/HER2-negative	FALSE	3-4:het:10Mb-40Mb	32.5	32.5	0.637743
GnRH__ant_agonist	Breast_ER-positive/HER2-negative	TRUE	2:LOH:100kb-1Mb	10.5	10.5	0.639332
Anthracycline	Breast_ER-positive/HER2-negative	FALSE	3-4:LOH:0-100kb	11.5	12.5	0.641783
Alkylating	Breast_ER-positive/HER2-negative	TRUE	2:het:>40Mb	0.5	0.5	0.64661
Anti_ER	Breast_ER-positive/HER2-negative	TRUE	9+:het:10Mb-40Mb	0.5	0.5	0.649111
Pyrimidine__ant_agonist	Breast_ER-positive/HER2-negative	FALSE	9+:LOH:0-100kb	0.5	0.5	0.650875
Pyrimidine__ant_agonist	Breast_ER-positive/HER2-negative	FALSE	3-4:het:0-100kb	72.5	75.5	0.652868
Anthracycline	Breast_ER-positive/HER2-negative	FALSE	9+:het:0-100kb	45.5	53.5	0.655742
GnRH__ant_agonist	Breast_ER-positive/HER2-negative	TRUE	1:LOH:10Mb-40Mb	1.5	1.5	0.656245
Pyrimidine__ant_agonist	Breast_ER-positive/HER2-negative	FALSE	5-8:het:10Mb-40Mb	6.5	6.5	0.657487
Pyrimidine__ant_agonist	Breast_ER-positive/HER2-negative	FALSE	2:LOH:100kb-1Mb	10.5	11.5	0.658665
Taxane	Breast_ER-positive/HER2-negative	FALSE	1:LOH:>40Mb	0.5	0.5	0.659644
Alkylating	Breast_ER-positive/HER2-negative	TRUE	2:LOH:>40Mb	2.5	2.5	0.665991
GnRH__ant_agonist	Breast_ER-positive/HER2-negative	TRUE	2:het:>40Mb	0.5	0.5	0.668201
Alkylating	Breast_ER-positive/HER2-negative	TRUE	9+:het:100kb-1Mb	19	23	0.680769
Aromatase_inhibitor	Breast_ER-positive/HER2-negative	FALSE	2:het:100kb-1Mb	2.5	3.5	0.68161
Taxane	Breast_ER-positive/HER2-negative	FALSE	9+:LOH:100kb-1Mb	0.5	0.5	0.683106
GnRH__ant_agonist	Breast_ER-positive/HER2-negative	TRUE	9+:LOH:0-100kb	0.5	0.5	0.685674
Aromatase_inhibitor	Breast_ER-positive/HER2-negative	FALSE	9+:het:100kb-1Mb	20.5	22.5	0.686044
Aromatase_inhibitor	Breast_ER-positive/HER2-negative	FALSE	2:het:0-100kb	9.5	9.5	0.69334
Pyrimidine__ant_agonist	Breast_ER-positive/HER2-negative	FALSE	5-8:LOH:1Mb-10Mb	0.5	0.5	0.695978
Anthracycline	Breast_ER-positive/HER2-negative	FALSE	5-8:LOH:>40Mb	0.5	0.5	0.69676
Alkylating	Breast_ER-positive/HER2-negative	TRUE	2:het:1Mb-10Mb	4.5	4.5	0.698122
Selective_ER_modulator	Breast_ER-positive/HER2-negative	FALSE	9+:het:>40Mb	0.5	0.5	0.698458
GnRH__ant_agonist	Breast_ER-positive/HER2-negative	TRUE	2:het:0-100kb	8.5	10.5	0.70283
Anthracycline	Breast_ER-positive/HER2-negative	FALSE	2:LOH:10Mb-40Mb	10.5	11.5	0.705428
Aromatase_inhibitor	Breast_ER-positive/HER2-negative	FALSE	9+:het:1Mb-10Mb	2.5	2.5	0.708252
Anthracycline	Breast_ER-positive/HER2-negative	FALSE	3-4:LOH:10Mb-40Mb	2.5	2.5	0.709387
Selective_ER_modulator	Breast_ER-positive/HER2-negative	FALSE	9+:het:10Mb-40Mb	0.5	0.5	0.709465
Anti_ER	Breast_ER-positive/HER2-negative	TRUE	9+:het:>40Mb	0.5	0.5	0.710444
Selective_ER_modulator	Breast_ER-positive/HER2-negative	FALSE	1:LOH:>40Mb	0.5	0.5	0.713505
Aromatase_inhibitor	Breast_ER-positive/HER2-negative	FALSE	3-4:het:10Mb-40Mb	32.5	32.5	0.715317
Pyrimidine__ant_agonist	Breast_ER-positive/HER2-negative	FALSE	0:homdel:0-100kb	2.5	2.5	0.720808
Pyrimidine__ant_agonist	Breast_ER-positive/HER2-negative	FALSE	5-8:LOH:10Mb-40Mb	0.5	0.5	0.724213
Anthracycline	Breast_ER-positive/HER2-negative	FALSE	5-8:LOH:10Mb-40Mb	0.5	0.5	0.733782
Selective_ER_modulator	Breast_ER-positive/HER2-negative	FALSE	5-8:het:0-100kb	72.5	80.5	0.735703
Taxane	Breast_ER-positive/HER2-negative	FALSE	9+:het:10Mb-40Mb	0.5	0.5	0.736472
Anthracycline	Breast_ER-positive/HER2-negative	FALSE	5-8:LOH:100kb-1Mb	1.5	0.5	0.748114
Pyrimidine__ant_agonist	Breast_ER-positive/HER2-negative	FALSE	9+:het:>40Mb	0.5	0.5	0.755265
Pyrimidine__ant_agonist	Breast_ER-positive/HER2-negative	FALSE	9+:LOH:1Mb-10Mb	0.5	0.5	0.75801
Pyrimidine__ant_agonist	Breast_ER-positive/HER2-negative	FALSE	5-8:het:100kb-1Mb	33.5	36.5	0.760426
Taxane	Breast_ER-positive/HER2-negative	FALSE	2:het:10Mb-40Mb	4.5	3.5	0.760591
Aromatase_inhibitor	Breast_ER-positive/HER2-negative	FALSE	1:LOH:10Mb-40Mb	1.5	1.5	0.762984
GnRH__ant_agonist	Breast_ER-positive/HER2-negative	TRUE	5-8:LOH:>40Mb	0.5	0.5	0.763038
Alkylating	Breast_ER-positive/HER2-negative	TRUE	5-8:het:10Mb-40Mb	6.5	6.5	0.764797
Alkylating	Breast_ER-positive/HER2-negative	TRUE	3-4:het:>40Mb	10	9.5	0.768086
GnRH__ant_agonist	Breast_ER-positive/HER2-negative	TRUE	9+:het:100kb-1Mb	21.5	21.5	0.773795
Taxane	Breast_ER-positive/HER2-negative	FALSE	5-8:LOH:100kb-1Mb	1.5	0.5	0.776909
Taxane	Breast_ER-positive/HER2-negative	FALSE	1:LOH:10Mb-40Mb	1.5	1.5	0.779136
GnRH__ant_agonist	Breast_ER-positive/HER2-negative	TRUE	9+:het:>40Mb	0.5	0.5	0.783049
Selective_ER_modulator	Breast_ER-positive/HER2-negative	FALSE	1:LOH:10Mb-40Mb	1.5	0.5	0.786863
GnRH__ant_agonist	Breast_ER-positive/HER2-negative	TRUE	9+:het:1Mb-10Mb	2.5	2.5	0.790879
Pyrimidine__ant_agonist	Breast_ER-positive/HER2-negative	FALSE	9+:het:10Mb-40Mb	0.5	0.5	0.791333
Pyrimidine__ant_agonist	Breast_ER-positive/HER2-negative	FALSE	1:LOH:10Mb-40Mb	1.5	1.5	0.79511
Alkylating	Breast_ER-positive/HER2-negative	TRUE	2:het:10Mb-40Mb	3.5	3.5	0.796743
Taxane	Breast_ER-positive/HER2-negative	FALSE	9+:LOH:10Mb-40Mb	0.5	0.5	0.802586
GnRH__ant_agonist	Breast_ER-positive/HER2-negative	TRUE	5-8:het:>40Mb	1.5	1.5	0.804473
Anti_ER	Breast_ER-positive/HER2-negative	TRUE	3-4:LOH:>40Mb	0.5	0.5	0.813313
Selective_ER_modulator	Breast_ER-positive/HER2-negative	FALSE	5-8:LOH:10Mb-40Mb	0.5	0.5	0.817064
Selective_ER_modulator	Breast_ER-positive/HER2-negative	FALSE	2:het:100kb-1Mb	2.5	2.5	0.822939
Pyrimidine__ant_agonist	Breast_ER-positive/HER2-negative	FALSE	2:LOH:0-100kb	22.5	23.5	0.823659
Aromatase_inhibitor	Breast_ER-positive/HER2-negative	FALSE	5-8:het:>40Mb	1.5	1.5	0.824111
Pyrimidine__ant_agonist	Breast_ER-positive/HER2-negative	FALSE	2:LOH:1Mb-10Mb	14.5	15.5	0.824934
Aromatase_inhibitor	Breast_ER-positive/HER2-negative	FALSE	0:homdel:>1Mb	0.5	0.5	0.825093
Pyrimidine__ant_agonist	Breast_ER-positive/HER2-negative	FALSE	3-4:het:100kb-1Mb	32.5	31.5	0.826287
Anti_ER	Breast_ER-positive/HER2-negative	TRUE	0:homdel:>1Mb	0.5	0.5	0.836256
GnRH__ant_agonist	Breast_ER-positive/HER2-negative	TRUE	1:LOH:100kb-1Mb	2.5	2.5	0.838483
GnRH__ant_agonist	Breast_ER-positive/HER2-negative	TRUE	5-8:het:0-100kb	63.5	80.5	0.843908
GnRH__ant_agonist	Breast_ER-positive/HER2-negative	TRUE	2:LOH:1Mb-10Mb	15.5	14.5	0.846816
Taxane	Breast_ER-positive/HER2-negative	FALSE	3-4:het:>40Mb	9.5	9.5	0.847557
Anthracycline	Breast_ER-positive/HER2-negative	FALSE	1:LOH:1Mb-10Mb	2.5	2.5	0.852164
GnRH__ant_agonist	Breast_ER-positive/HER2-negative	TRUE	3-4:LOH:10Mb-40Mb	2.5	2.5	0.852237
Pyrimidine__ant_agonist	Breast_ER-positive/HER2-negative	FALSE	5-8:LOH:0-100kb	3.5	3.5	0.853867
GnRH__ant_agonist	Breast_ER-positive/HER2-negative	TRUE	5-8:LOH:100kb-1Mb	1.5	0.5	0.859602
Alkylating	Breast_ER-positive/HER2-negative	TRUE	5-8:LOH:10Mb-40Mb	0.5	0.5	0.86503
Pyrimidine__ant_agonist	Breast_ER-positive/HER2-negative	FALSE	1:LOH:1Mb-10Mb	2.5	2.5	0.866274
Taxane	Breast_ER-positive/HER2-negative	FALSE	0:homdel:>1Mb	0.5	0.5	0.870515
Selective_ER_modulator	Breast_ER-positive/HER2-negative	FALSE	5-8:het:100kb-1Mb	34.5	36.5	0.874118
Selective_ER_modulator	Breast_ER-positive/HER2-negative	FALSE	3-4:het:0-100kb	74.5	70.5	0.88002
Aromatase_inhibitor	Breast_ER-positive/HER2-negative	FALSE	1:LOH:100kb-1Mb	2.5	2.5	0.882758
Selective_ER_modulator	Breast_ER-positive/HER2-negative	FALSE	9+:LOH:1Mb-10Mb	0.5	0.5	0.885578
Pyrimidine__ant_agonist	Breast_ER-positive/HER2-negative	FALSE	3-4:het:1Mb-10Mb	43.5	50.5	0.886108
GnRH__ant_agonist	Breast_ER-positive/HER2-negative	TRUE	9+:LOH:1Mb-10Mb	0.5	0.5	0.886806
GnRH__ant_agonist	Breast_ER-positive/HER2-negative	TRUE	1:LOH:1Mb-10Mb	2.5	2.5	0.888903
Anthracycline	Breast_ER-positive/HER2-negative	FALSE	9+:LOH:100kb-1Mb	0.5	0.5	0.889094
Taxane	Breast_ER-positive/HER2-negative	FALSE	9+:het:>40Mb	0.5	0.5	0.892853
Alkylating	Breast_ER-positive/HER2-negative	TRUE	9+:het:0-100kb	44	54	0.896753
Anti_ER	Breast_ER-positive/HER2-negative	TRUE	5-8:het:10Mb-40Mb	6.5	6.5	0.899977
Taxane	Breast_ER-positive/HER2-negative	FALSE	5-8:LOH:0-100kb	3.5	3.5	0.909774
Aromatase_inhibitor	Breast_ER-positive/HER2-negative	FALSE	9+:het:>40Mb	0.5	0.5	0.90999
Alkylating	Breast_ER-positive/HER2-negative	TRUE	3-4:LOH:0-100kb	11.5	12.5	0.912951
Selective_ER_modulator	Breast_ER-positive/HER2-negative	FALSE	3-4:het:10Mb-40Mb	32.5	32.5	0.916091
Selective_ER_modulator	Breast_ER-positive/HER2-negative	FALSE	3-4:het:100kb-1Mb	32.5	28.5	0.916107
GnRH__ant_agonist	Breast_ER-positive/HER2-negative	TRUE	9+:het:0-100kb	35.5	53.5	0.921502
GnRH__ant_agonist	Breast_ER-positive/HER2-negative	TRUE	2:LOH:>40Mb	2.5	2.5	0.924676
GnRH__ant_agonist	Breast_ER-positive/HER2-negative	TRUE	5-8:het:100kb-1Mb	35.5	35.5	0.929588
Taxane	Breast_ER-positive/HER2-negative	FALSE	5-8:LOH:10Mb-40Mb	0.5	0.5	0.930478
Anthracycline	Breast_ER-positive/HER2-negative	FALSE	9+:LOH:10Mb-40Mb	0.5	0.5	0.932266
Aromatase_inhibitor	Breast_ER-positive/HER2-negative	FALSE	3-4:LOH:>40Mb	0.5	0.5	0.934209
GnRH__ant_agonist	Breast_ER-positive/HER2-negative	TRUE	5-8:LOH:0-100kb	4.5	3.5	0.941134
Aromatase_inhibitor	Breast_ER-positive/HER2-negative	FALSE	1:LOH:0-100kb	10.5	10.5	0.951181
GnRH__ant_agonist	Breast_ER-positive/HER2-negative	TRUE	5-8:het:1Mb-10Mb	23.5	22.5	0.95168
Selective_ER_modulator	Breast_ER-positive/HER2-negative	FALSE	1:LOH:1Mb-10Mb	2.5	2.5	0.955676
GnRH__ant_agonist	Breast_ER-positive/HER2-negative	TRUE	5-8:LOH:10Mb-40Mb	0.5	0.5	0.956585
Aromatase_inhibitor	Breast_ER-positive/HER2-negative	FALSE	9+:LOH:1Mb-10Mb	0.5	0.5	0.96162
Anti_ER	Breast_ER-positive/HER2-negative	TRUE	9+:LOH:10Mb-40Mb	0.5	0.5	0.96372
Taxane	Breast_ER-positive/HER2-negative	FALSE	5-8:LOH:>40Mb	0.5	0.5	0.964235
Selective_ER_modulator	Breast_ER-positive/HER2-negative	FALSE	2:LOH:>40Mb	2.5	2.5	0.965848
Pyrimidine__ant_agonist	Breast_ER-positive/HER2-negative	FALSE	5-8:het:0-100kb	64.5	81.5	0.967263
GnRH__ant_agonist	Breast_ER-positive/HER2-negative	TRUE	1:LOH:0-100kb	10.5	10.5	0.97078
Pyrimidine__ant_agonist	Breast_ER-positive/HER2-negative	FALSE	3-4:het:>40Mb	10.5	8.5	0.971886
Selective_ER_modulator	Breast_ER-positive/HER2-negative	FALSE	5-8:het:1Mb-10Mb	22.5	22.5	0.972207
Aromatase_inhibitor	Breast_ER-positive/HER2-negative	FALSE	2:het:1Mb-10Mb	4.5	4.5	0.972997
Taxane	Breast_ER-positive/HER2-negative	FALSE	9+:het:1Mb-10Mb	2.5	2.5	0.978089
Alkylating	Breast_ER-positive/HER2-negative	TRUE	9+:LOH:100kb-1Mb	0.5	0.5	0.979538
Selective_ER_modulator	Breast_ER-positive/HER2-negative	FALSE	3-4:het:1Mb-10Mb	49.5	45.5	0.980149
Pyrimidine__ant_agonist	Breast_ER-positive/HER2-negative	FALSE	3-4:LOH:0-100kb	10.5	13.5	0.983953
Alkylating	Breast_ER-positive/HER2-negative	TRUE	2:LOH:10Mb-40Mb	10.5	11.5	0.984374
Aromatase_inhibitor	Breast_ER-positive/HER2-negative	FALSE	9+:het:10Mb-40Mb	0.5	0.5	0.989047
Aromatase_inhibitor	Breast_ER-positive/HER2-negative	FALSE	5-8:LOH:10Mb-40Mb	0.5	0.5	0.990643
Selective_ER_modulator	Breast_ER-positive/HER2-negative	FALSE	9+:LOH:100kb-1Mb	0.5	0.5	0.99095
Anthracycline	Breast_ER-positive/HER2-negative	FALSE	9+:het:100kb-1Mb	21.5	21.5	0.994777
Anthracycline	Breast_ER-positive/HER2-negative	FALSE	5-8:LOH:0-100kb	3.5	3.5	0.99803
GnRH__ant_agonist	Breast_ER-positive/HER2-negative	TRUE	3-4:LOH:>40Mb	0.5	0.5	1
Taxane	Breast_ER-positive/HER2-positive	FALSE	3-4:LOH:1Mb-10Mb	10.5	2.5	0.000558081
Anti_HER2	Breast_ER-positive/HER2-positive	TRUE	3-4:LOH:1Mb-10Mb	9.5	2.5	0.001924
Taxane	Breast_ER-positive/HER2-positive	FALSE	3-4:het:>40Mb	6.5	11.5	0.00486143
Taxane	Breast_ER-positive/HER2-positive	FALSE	5-8:het:1Mb-10Mb	42	23.5	0.00659969
Aromatase_inhibitor	Breast_ER-positive/HER2-positive	FALSE	1:LOH:>40Mb	0.5	0.5	0.00968952
Taxane	Breast_ER-positive/HER2-positive	FALSE	5-8:LOH:0-100kb	8	2.5	0.0101586
Anti_HER2	Breast_ER-positive/HER2-positive	TRUE	3-4:het:>40Mb	6.5	11.5	0.0110992
Taxane	Breast_ER-positive/HER2-positive	FALSE	5-8:LOH:100kb-1Mb	3.5	1.5	0.0118955
Alkylating	Breast_ER-positive/HER2-positive	TRUE	5-8:LOH:1Mb-10Mb	0.5	1.5	0.0123554
Anti_HER2	Breast_ER-positive/HER2-positive	TRUE	5-8:LOH:0-100kb	9.5	2.5	0.0125121
Anthracycline	Breast_ER-positive/HER2-positive	FALSE	5-8:LOH:1Mb-10Mb	0.5	1.5	0.0154448
Taxane	Breast_ER-positive/HER2-positive	FALSE	3-4:LOH:100kb-1Mb	10	3.5	0.0175111
Anti_HER2	Breast_ER-positive/HER2-positive	TRUE	5-8:LOH:100kb-1Mb	3.5	1.5	0.0206183
Anti_HER2	Breast_ER-positive/HER2-positive	TRUE	3-4:LOH:100kb-1Mb	8	3.5	0.0208767
Taxane	Breast_ER-positive/HER2-positive	FALSE	3-4:LOH:0-100kb	21.5	11.5	0.0212903
Anthracycline	Breast_ER-positive/HER2-positive	FALSE	2:LOH:100kb-1Mb	8.5	15	0.0228941
Taxane	Breast_ER-positive/HER2-positive	FALSE	0:homdel:100kb-1Mb	1	0.5	0.023874
Anti_HER2	Breast_ER-positive/HER2-positive	TRUE	0:homdel:100kb-1Mb	1	0.5	0.023874
Anti_HER2	Breast_ER-positive/HER2-positive	TRUE	5-8:het:1Mb-10Mb	38.5	24.5	0.0243502
Anti_HER2	Breast_ER-positive/HER2-positive	TRUE	3-4:LOH:0-100kb	19.5	12.5	0.0298528
Alkylating	Breast_ER-positive/HER2-positive	TRUE	9+:LOH:1Mb-10Mb	0.5	0.5	0.031707
Taxane	Breast_ER-positive/HER2-positive	FALSE	3-4:LOH:10Mb-40Mb	3.5	1.5	0.0342374
Anthracycline	Breast_ER-positive/HER2-positive	FALSE	9+:het:10Mb-40Mb	0.5	0.5	0.0411616
Taxane	Breast_ER-positive/HER2-positive	FALSE	5-8:het:100kb-1Mb	63.5	42.5	0.0427812
Anti_HER2	Breast_ER-positive/HER2-positive	TRUE	3-4:LOH:10Mb-40Mb	3.5	1.5	0.0462921
Selective_ER_modulator	Breast_ER-positive/HER2-positive	FALSE	9+:LOH:1Mb-10Mb	0.5	0.5	0.0465219
Anti_HER2	Breast_ER-positive/HER2-positive	TRUE	5-8:het:100kb-1Mb	56	46.5	0.0525371
Selective_ER_modulator	Breast_ER-positive/HER2-positive	FALSE	5-8:LOH:1Mb-10Mb	0.5	1.5	0.0526619
Selective_ER_modulator	Breast_ER-positive/HER2-positive	FALSE	0:homdel:0-100kb	1.5	1.5	0.0581687
Anti_HER2	Breast_ER-positive/HER2-positive	TRUE	9+:LOH:0-100kb	3.5	0.5	0.0596813
Anthracycline	Breast_ER-positive/HER2-positive	FALSE	9+:LOH:1Mb-10Mb	0.5	0.5	0.0604353
Alkylating	Breast_ER-positive/HER2-positive	TRUE	2:LOH:100kb-1Mb	9.5	15	0.0608072
Anti_HER2	Breast_ER-positive/HER2-positive	TRUE	9+:het:1Mb-10Mb	6	3.5	0.0639415
Selective_ER_modulator	Breast_ER-positive/HER2-positive	FALSE	1:LOH:1Mb-10Mb	3.5	5	0.0647018
Anti_HER2	Breast_ER-positive/HER2-positive	TRUE	9+:het:0-100kb	215	114.5	0.0662309
Taxane	Breast_ER-positive/HER2-positive	FALSE	9+:het:1Mb-10Mb	5.5	3.5	0.0671444
Anthracycline	Breast_ER-positive/HER2-positive	FALSE	1:LOH:1Mb-10Mb	2.5	4.5	0.0784825
Alkylating	Breast_ER-positive/HER2-positive	TRUE	9+:het:10Mb-40Mb	0.5	0.5	0.0808743
Alkylating	Breast_ER-positive/HER2-positive	TRUE	1:LOH:1Mb-10Mb	2.5	4.5	0.0853847
Anthracycline	Breast_ER-positive/HER2-positive	FALSE	0:homdel:>1Mb	0.5	0.5	0.0882705
Taxane	Breast_ER-positive/HER2-positive	FALSE	9+:LOH:0-100kb	3.5	0.5	0.0986397
Aromatase_inhibitor	Breast_ER-positive/HER2-positive	FALSE	9+:LOH:100kb-1Mb	0.5	1.5	0.102794
Alkylating	Breast_ER-positive/HER2-positive	TRUE	5-8:het:>40Mb	1.5	0.5	0.105544
Anti_HER2	Breast_ER-positive/HER2-positive	TRUE	5-8:het:0-100kb	135.5	96.5	0.10856
Selective_ER_modulator	Breast_ER-positive/HER2-positive	FALSE	1:LOH:10Mb-40Mb	0.5	2.5	0.110878
Aromatase_inhibitor	Breast_ER-positive/HER2-positive	FALSE	3-4:het:1Mb-10Mb	89.5	62	0.112472
Anthracycline	Breast_ER-positive/HER2-positive	FALSE	9+:het:100kb-1Mb	34.5	55	0.114849
Anti_HER2	Breast_ER-positive/HER2-positive	TRUE	3-4:het:100kb-1Mb	68.5	40.5	0.116703
Anthracycline	Breast_ER-positive/HER2-positive	FALSE	9+:LOH:0-100kb	1.5	6.5	0.133128
Aromatase_inhibitor	Breast_ER-positive/HER2-positive	FALSE	5-8:LOH:10Mb-40Mb	0.5	0.5	0.136515
Aromatase_inhibitor	Breast_ER-positive/HER2-positive	FALSE	5-8:LOH:1Mb-10Mb	0.5	1.5	0.137537
Taxane	Breast_ER-positive/HER2-positive	FALSE	5-8:het:0-100kb	135.5	96.5	0.138538
Aromatase_inhibitor	Breast_ER-positive/HER2-positive	FALSE	1:LOH:0-100kb	15.5	9	0.138789
Alkylating	Breast_ER-positive/HER2-positive	TRUE	0:homdel:>1Mb	0.5	0.5	0.140119
Aromatase_inhibitor	Breast_ER-positive/HER2-positive	FALSE	2:het:0-100kb	22.5	17.5	0.142799
Taxane	Breast_ER-positive/HER2-positive	FALSE	1:LOH:100kb-1Mb	4	2.5	0.146961
Anti_HER2	Breast_ER-positive/HER2-positive	TRUE	1:LOH:100kb-1Mb	4	2.5	0.146961
Taxane	Breast_ER-positive/HER2-positive	FALSE	0:homdel:>1Mb	0.5	0.5	0.149885
Anti_HER2	Breast_ER-positive/HER2-positive	TRUE	0:homdel:>1Mb	0.5	0.5	0.149885
Anthracycline	Breast_ER-positive/HER2-positive	FALSE	5-8:het:>40Mb	1.5	0.5	0.152624
Aromatase_inhibitor	Breast_ER-positive/HER2-positive	FALSE	9+:het:0-100kb	136.5	236.5	0.153224
Aromatase_inhibitor	Breast_ER-positive/HER2-positive	FALSE	9+:LOH:0-100kb	1.5	3.5	0.156172
Anthracycline	Breast_ER-positive/HER2-positive	FALSE	1:LOH:100kb-1Mb	2.5	3.5	0.157657
Alkylating	Breast_ER-positive/HER2-positive	TRUE	9+:LOH:0-100kb	2.5	6.5	0.166829
Anti_HER2	Breast_ER-positive/HER2-positive	TRUE	9+:het:10Mb-40Mb	0.5	0.5	0.170417
Alkylating	Breast_ER-positive/HER2-positive	TRUE	9+:het:100kb-1Mb	34.5	55	0.176808
Selective_ER_modulator	Breast_ER-positive/HER2-positive	FALSE	2:LOH:100kb-1Mb	10.5	15	0.181647
Taxane	Breast_ER-positive/HER2-positive	FALSE	3-4:het:1Mb-10Mb	84	63.5	0.183899
Anti_HER2	Breast_ER-positive/HER2-positive	TRUE	3-4:het:1Mb-10Mb	84	63.5	0.183899
Taxane	Breast_ER-positive/HER2-positive	FALSE	9+:het:0-100kb	184.5	114.5	0.183968
Taxane	Breast_ER-positive/HER2-positive	FALSE	5-8:het:>40Mb	1.5	0.5	0.184439
Anthracycline	Breast_ER-positive/HER2-positive	FALSE	1:LOH:10Mb-40Mb	0.5	2	0.186955
Anthracycline	Breast_ER-positive/HER2-positive	FALSE	9+:het:1Mb-10Mb	3.5	5.5	0.187318
Alkylating	Breast_ER-positive/HER2-positive	TRUE	0:homdel:100kb-1Mb	0.5	0.5	0.189229
Alkylating	Breast_ER-positive/HER2-positive	TRUE	9+:LOH:100kb-1Mb	0.5	1	0.189487
Anthracycline	Breast_ER-positive/HER2-positive	FALSE	5-8:LOH:100kb-1Mb	1.5	2.5	0.189742
Aromatase_inhibitor	Breast_ER-positive/HER2-positive	FALSE	5-8:LOH:>40Mb	0.5	0.5	0.202548
Anthracycline	Breast_ER-positive/HER2-positive	FALSE	3-4:het:10Mb-40Mb	40.5	46.5	0.220469
Alkylating	Breast_ER-positive/HER2-positive	TRUE	1:LOH:100kb-1Mb	2.5	3.5	0.221226
Selective_ER_modulator	Breast_ER-positive/HER2-positive	FALSE	5-8:het:>40Mb	1.5	0.5	0.221656
Anti_HER2	Breast_ER-positive/HER2-positive	TRUE	0:homdel:0-100kb	2.5	1.5	0.221888
Selective_ER_modulator	Breast_ER-positive/HER2-positive	FALSE	2:LOH:>40Mb	1.5	2.5	0.224294
Selective_ER_modulator	Breast_ER-positive/HER2-positive	FALSE	0:homdel:100kb-1Mb	0.5	0.5	0.22582
Anti_HER2	Breast_ER-positive/HER2-positive	TRUE	5-8:het:>40Mb	1.5	0.5	0.227887
Anti_HER2	Breast_ER-positive/HER2-positive	TRUE	3-4:het:0-100kb	121	89.5	0.228091
Aromatase_inhibitor	Breast_ER-positive/HER2-positive	FALSE	5-8:LOH:100kb-1Mb	1.5	2.5	0.229534
Anthracycline	Breast_ER-positive/HER2-positive	FALSE	9+:LOH:100kb-1Mb	0.5	1	0.240239
Aromatase_inhibitor	Breast_ER-positive/HER2-positive	FALSE	3-4:LOH:10Mb-40Mb	3.5	2.5	0.241245
Anthracycline	Breast_ER-positive/HER2-positive	FALSE	9+:het:>40Mb	0.5	0.5	0.243345
Alkylating	Breast_ER-positive/HER2-positive	TRUE	1:LOH:10Mb-40Mb	0.5	2	0.245456
Taxane	Breast_ER-positive/HER2-positive	FALSE	1:LOH:0-100kb	12.5	6.5	0.25082
Anthracycline	Breast_ER-positive/HER2-positive	FALSE	2:LOH:10Mb-40Mb	9.5	10	0.25153
Alkylating	Breast_ER-positive/HER2-positive	TRUE	2:LOH:10Mb-40Mb	9.5	10	0.253196
Taxane	Breast_ER-positive/HER2-positive	FALSE	0:homdel:0-100kb	2.5	1.5	0.254457
Anthracycline	Breast_ER-positive/HER2-positive	FALSE	2:LOH:1Mb-10Mb	16.5	20.5	0.255496
Alkylating	Breast_ER-positive/HER2-positive	TRUE	5-8:LOH:>40Mb	0.5	0.5	0.258504
Selective_ER_modulator	Breast_ER-positive/HER2-positive	FALSE	5-8:het:10Mb-40Mb	6.5	5	0.25893
Aromatase_inhibitor	Breast_ER-positive/HER2-positive	FALSE	3-4:het:>40Mb	7.5	10	0.259398
Alkylating	Breast_ER-positive/HER2-positive	TRUE	5-8:LOH:100kb-1Mb	1.5	2.5	0.259416
Taxane	Breast_ER-positive/HER2-positive	FALSE	3-4:het:100kb-1Mb	63	44.5	0.260278
Anti_HER2	Breast_ER-positive/HER2-positive	TRUE	2:het:0-100kb	21.5	13.5	0.26627
Anti_HER2	Breast_ER-positive/HER2-positive	TRUE	9+:het:100kb-1Mb	54	41.5	0.269699
Alkylating	Breast_ER-positive/HER2-positive	TRUE	9+:het:>40Mb	0.5	0.5	0.276082
Taxane	Breast_ER-positive/HER2-positive	FALSE	2:LOH:1Mb-10Mb	20.5	14.5	0.282352
Anti_HER2	Breast_ER-positive/HER2-positive	TRUE	2:LOH:1Mb-10Mb	20	14.5	0.292222
Aromatase_inhibitor	Breast_ER-positive/HER2-positive	FALSE	3-4:LOH:100kb-1Mb	6.5	4	0.293773
Alkylating	Breast_ER-positive/HER2-positive	TRUE	9+:het:1Mb-10Mb	3.5	5	0.300343
Aromatase_inhibitor	Breast_ER-positive/HER2-positive	FALSE	3-4:LOH:1Mb-10Mb	6.5	4.5	0.300927
Anthracycline	Breast_ER-positive/HER2-positive	FALSE	3-4:LOH:100kb-1Mb	4.5	7	0.302807
Taxane	Breast_ER-positive/HER2-positive	FALSE	9+:het:100kb-1Mb	54	41.5	0.305892
Anthracycline	Breast_ER-positive/HER2-positive	FALSE	5-8:het:1Mb-10Mb	34.5	26.5	0.314923
Taxane	Breast_ER-positive/HER2-positive	FALSE	5-8:LOH:1Mb-10Mb	1	0.5	0.317731
Anthracycline	Breast_ER-positive/HER2-positive	FALSE	0:homdel:100kb-1Mb	0.5	0.5	0.317915
Aromatase_inhibitor	Breast_ER-positive/HER2-positive	FALSE	2:LOH:1Mb-10Mb	21.5	16.5	0.322806
Anthracycline	Breast_ER-positive/HER2-positive	FALSE	5-8:LOH:>40Mb	0.5	0.5	0.32366
Aromatase_inhibitor	Breast_ER-positive/HER2-positive	FALSE	9+:het:>40Mb	0.5	0.5	0.325244
Selective_ER_modulator	Breast_ER-positive/HER2-positive	FALSE	9+:het:>40Mb	0.5	0.5	0.325244
Anti_HER2	Breast_ER-positive/HER2-positive	TRUE	2:LOH:>40Mb	1.5	2.5	0.328573
Selective_ER_modulator	Breast_ER-positive/HER2-positive	FALSE	1:LOH:100kb-1Mb	2.5	4	0.333085
Alkylating	Breast_ER-positive/HER2-positive	TRUE	3-4:het:10Mb-40Mb	40.5	46.5	0.33394
Anthracycline	Breast_ER-positive/HER2-positive	FALSE	5-8:LOH:0-100kb	3.5	7	0.333989
Aromatase_inhibitor	Breast_ER-positive/HER2-positive	FALSE	9+:het:10Mb-40Mb	0.5	0.5	0.336927
Alkylating	Breast_ER-positive/HER2-positive	TRUE	3-4:LOH:10Mb-40Mb	3.5	2.5	0.337192
Anti_HER2	Breast_ER-positive/HER2-positive	TRUE	9+:LOH:100kb-1Mb	1.5	0.5	0.34577
Selective_ER_modulator	Breast_ER-positive/HER2-positive	FALSE	3-4:het:>40Mb	9.5	7.5	0.351018
Anthracycline	Breast_ER-positive/HER2-positive	FALSE	9+:het:0-100kb	167.5	180	0.351733
Aromatase_inhibitor	Breast_ER-positive/HER2-positive	FALSE	3-4:LOH:0-100kb	19.5	14.5	0.355581
Alkylating	Breast_ER-positive/HER2-positive	TRUE	5-8:het:1Mb-10Mb	34.5	26.5	0.356313
Selective_ER_modulator	Breast_ER-positive/HER2-positive	FALSE	2:LOH:10Mb-40Mb	9.5	9.5	0.373799
Aromatase_inhibitor	Breast_ER-positive/HER2-positive	FALSE	5-8:LOH:0-100kb	3.5	9	0.383975
Anti_HER2	Breast_ER-positive/HER2-positive	TRUE	1:LOH:10Mb-40Mb	1.5	1.5	0.387889
Aromatase_inhibitor	Breast_ER-positive/HER2-positive	FALSE	9+:het:1Mb-10Mb	5.5	3.5	0.388508
Taxane	Breast_ER-positive/HER2-positive	FALSE	9+:het:>40Mb	0.5	0.5	0.390822
Anti_HER2	Breast_ER-positive/HER2-positive	TRUE	9+:het:>40Mb	0.5	0.5	0.390822
Taxane	Breast_ER-positive/HER2-positive	FALSE	9+:het:10Mb-40Mb	0.5	0.5	0.390879
Taxane	Breast_ER-positive/HER2-positive	FALSE	3-4:het:0-100kb	116	98.5	0.395596
Selective_ER_modulator	Breast_ER-positive/HER2-positive	FALSE	9+:het:100kb-1Mb	41.5	53.5	0.398612
Taxane	Breast_ER-positive/HER2-positive	FALSE	2:het:1Mb-10Mb	12	5.5	0.398641
Selective_ER_modulator	Breast_ER-positive/HER2-positive	FALSE	2:het:1Mb-10Mb	7.5	10.5	0.401701
Anti_HER2	Breast_ER-positive/HER2-positive	TRUE	2:het:1Mb-10Mb	12	5.5	0.406823
Aromatase_inhibitor	Breast_ER-positive/HER2-positive	FALSE	2:LOH:>40Mb	1.5	2.5	0.423568
Aromatase_inhibitor	Breast_ER-positive/HER2-positive	FALSE	2:LOH:0-100kb	37.5	22.5	0.435709
Aromatase_inhibitor	Breast_ER-positive/HER2-positive	FALSE	2:het:>40Mb	0.5	1.5	0.440038
Anti_HER2	Breast_ER-positive/HER2-positive	TRUE	2:LOH:100kb-1Mb	14.5	10.5	0.454156
Taxane	Breast_ER-positive/HER2-positive	FALSE	3-4:het:10Mb-40Mb	40.5	45.5	0.454299
Anthracycline	Breast_ER-positive/HER2-positive	FALSE	3-4:het:1Mb-10Mb	75.5	67.5	0.454437
Anthracycline	Breast_ER-positive/HER2-positive	FALSE	2:het:>40Mb	1.5	1.5	0.455645
Alkylating	Breast_ER-positive/HER2-positive	TRUE	2:het:>40Mb	1.5	1.5	0.464784
Taxane	Breast_ER-positive/HER2-positive	FALSE	2:LOH:>40Mb	1.5	2.5	0.464852
Anthracycline	Breast_ER-positive/HER2-positive	FALSE	3-4:LOH:0-100kb	14.5	16.5	0.472148
Alkylating	Breast_ER-positive/HER2-positive	TRUE	5-8:LOH:0-100kb	4.5	7	0.474227
Aromatase_inhibitor	Breast_ER-positive/HER2-positive	FALSE	3-4:het:100kb-1Mb	56.5	43.5	0.475002
Aromatase_inhibitor	Breast_ER-positive/HER2-positive	FALSE	2:LOH:10Mb-40Mb	10.5	8.5	0.478565
Selective_ER_modulator	Breast_ER-positive/HER2-positive	FALSE	2:het:100kb-1Mb	6.5	7.5	0.482664
Selective_ER_modulator	Breast_ER-positive/HER2-positive	FALSE	5-8:LOH:10Mb-40Mb	0.5	0.5	0.483065
Selective_ER_modulator	Breast_ER-positive/HER2-positive	FALSE	2:het:0-100kb	17.5	22	0.483779
Anthracycline	Breast_ER-positive/HER2-positive	FALSE	1:LOH:0-100kb	9.5	14.5	0.490195
Taxane	Breast_ER-positive/HER2-positive	FALSE	2:het:0-100kb	19.5	13.5	0.499208
Anti_HER2	Breast_ER-positive/HER2-positive	TRUE	5-8:LOH:1Mb-10Mb	0.5	0.5	0.501955
Aromatase_inhibitor	Breast_ER-positive/HER2-positive	FALSE	1:LOH:10Mb-40Mb	1.5	2	0.504089
Alkylating	Breast_ER-positive/HER2-positive	TRUE	2:LOH:1Mb-10Mb	16.5	20.5	0.508605
Anthracycline	Breast_ER-positive/HER2-positive	FALSE	2:LOH:0-100kb	22.5	29	0.513788
Taxane	Breast_ER-positive/HER2-positive	FALSE	9+:LOH:100kb-1Mb	1.5	0.5	0.514323
Selective_ER_modulator	Breast_ER-positive/HER2-positive	FALSE	2:LOH:1Mb-10Mb	16.5	20.5	0.516005
Taxane	Breast_ER-positive/HER2-positive	FALSE	5-8:het:10Mb-40Mb	6.5	5.5	0.516816
Selective_ER_modulator	Breast_ER-positive/HER2-positive	FALSE	5-8:LOH:100kb-1Mb	1.5	2.5	0.530934
Selective_ER_modulator	Breast_ER-positive/HER2-positive	FALSE	3-4:LOH:100kb-1Mb	4.5	7	0.53826
Aromatase_inhibitor	Breast_ER-positive/HER2-positive	FALSE	3-4:LOH:>40Mb	0.5	0.5	0.545773
Taxane	Breast_ER-positive/HER2-positive	FALSE	2:LOH:100kb-1Mb	14	12.5	0.551244
Anthracycline	Breast_ER-positive/HER2-positive	FALSE	3-4:LOH:1Mb-10Mb	3.5	6.5	0.551421
Anthracycline	Breast_ER-positive/HER2-positive	FALSE	5-8:het:0-100kb	96.5	141.5	0.552513
Alkylating	Breast_ER-positive/HER2-positive	TRUE	9+:het:0-100kb	167.5	180	0.556475
Anthracycline	Breast_ER-positive/HER2-positive	FALSE	5-8:LOH:10Mb-40Mb	0.5	0.5	0.556605
Aromatase_inhibitor	Breast_ER-positive/HER2-positive	FALSE	0:homdel:0-100kb	1.5	1.5	0.558812
Aromatase_inhibitor	Breast_ER-positive/HER2-positive	FALSE	0:homdel:100kb-1Mb	0.5	0.5	0.558935
Selective_ER_modulator	Breast_ER-positive/HER2-positive	FALSE	9+:het:10Mb-40Mb	0.5	0.5	0.563188
Alkylating	Breast_ER-positive/HER2-positive	TRUE	2:het:1Mb-10Mb	7.5	11	0.57034
Anti_HER2	Breast_ER-positive/HER2-positive	TRUE	2:LOH:0-100kb	28.5	20.5	0.570978
Selective_ER_modulator	Breast_ER-positive/HER2-positive	FALSE	2:LOH:0-100kb	22.5	28	0.573473
Alkylating	Breast_ER-positive/HER2-positive	TRUE	2:het:100kb-1Mb	5.5	7.5	0.57486
Anti_HER2	Breast_ER-positive/HER2-positive	TRUE	1:LOH:0-100kb	11	15.5	0.575723
Taxane	Breast_ER-positive/HER2-positive	FALSE	1:LOH:>40Mb	0.5	0.5	0.583101
Alkylating	Breast_ER-positive/HER2-positive	TRUE	1:LOH:>40Mb	0.5	0.5	0.583101
Anti_HER2	Breast_ER-positive/HER2-positive	TRUE	1:LOH:>40Mb	0.5	0.5	0.583101
Aromatase_inhibitor	Breast_ER-positive/HER2-positive	FALSE	2:het:100kb-1Mb	7.5	4.5	0.587266
Selective_ER_modulator	Breast_ER-positive/HER2-positive	FALSE	2:het:10Mb-40Mb	4.5	6	0.592042
Selective_ER_modulator	Breast_ER-positive/HER2-positive	FALSE	5-8:LOH:0-100kb	4.5	7	0.601421
Anthracycline	Breast_ER-positive/HER2-positive	FALSE	2:het:100kb-1Mb	5.5	7.5	0.601429
Anthracycline	Breast_ER-positive/HER2-positive	FALSE	3-4:het:100kb-1Mb	49.5	44.5	0.602513
Selective_ER_modulator	Breast_ER-positive/HER2-positive	FALSE	3-4:LOH:>40Mb	0.5	0.5	0.612756
Selective_ER_modulator	Breast_ER-positive/HER2-positive	FALSE	9+:het:1Mb-10Mb	4.5	5	0.622184
Aromatase_inhibitor	Breast_ER-positive/HER2-positive	FALSE	2:LOH:100kb-1Mb	10.5	14	0.623455
Alkylating	Breast_ER-positive/HER2-positive	TRUE	3-4:het:1Mb-10Mb	75.5	66.5	0.6266
Anti_HER2	Breast_ER-positive/HER2-positive	TRUE	1:LOH:1Mb-10Mb	4.5	3.5	0.628998
Selective_ER_modulator	Breast_ER-positive/HER2-positive	FALSE	9+:het:0-100kb	147.5	180	0.639166
Alkylating	Breast_ER-positive/HER2-positive	TRUE	3-4:LOH:100kb-1Mb	4.5	6.5	0.640919
Alkylating	Breast_ER-positive/HER2-positive	TRUE	2:het:10Mb-40Mb	4.5	5.5	0.646095
Alkylating	Breast_ER-positive/HER2-positive	TRUE	5-8:het:100kb-1Mb	50.5	53	0.652576
Aromatase_inhibitor	Breast_ER-positive/HER2-positive	FALSE	0:homdel:>1Mb	0.5	0.5	0.655884
Anthracycline	Breast_ER-positive/HER2-positive	FALSE	3-4:LOH:10Mb-40Mb	3.5	3	0.662441
Anthracycline	Breast_ER-positive/HER2-positive	FALSE	0:homdel:0-100kb	1.5	1.5	0.662619
Selective_ER_modulator	Breast_ER-positive/HER2-positive	FALSE	5-8:het:1Mb-10Mb	34.5	29	0.66504
Aromatase_inhibitor	Breast_ER-positive/HER2-positive	FALSE	9+:het:100kb-1Mb	44.5	50.5	0.670357
Aromatase_inhibitor	Breast_ER-positive/HER2-positive	FALSE	5-8:het:100kb-1Mb	59.5	46.5	0.670377
Selective_ER_modulator	Breast_ER-positive/HER2-positive	FALSE	3-4:LOH:1Mb-10Mb	6.5	6.5	0.674802
Alkylating	Breast_ER-positive/HER2-positive	TRUE	2:LOH:0-100kb	22.5	29	0.678829
Taxane	Breast_ER-positive/HER2-positive	FALSE	5-8:LOH:10Mb-40Mb	0.5	0.5	0.682754
Anti_HER2	Breast_ER-positive/HER2-positive	TRUE	5-8:LOH:10Mb-40Mb	0.5	0.5	0.682754
Anti_HER2	Breast_ER-positive/HER2-positive	TRUE	5-8:het:10Mb-40Mb	6.5	5.5	0.699464
Aromatase_inhibitor	Breast_ER-positive/HER2-positive	FALSE	1:LOH:100kb-1Mb	2.5	4.5	0.69971
Alkylating	Breast_ER-positive/HER2-positive	TRUE	5-8:LOH:10Mb-40Mb	0.5	0.5	0.701024
Anthracycline	Breast_ER-positive/HER2-positive	FALSE	1:LOH:>40Mb	0.5	0.5	0.701155
Selective_ER_modulator	Breast_ER-positive/HER2-positive	FALSE	5-8:LOH:>40Mb	0.5	0.5	0.715789
Aromatase_inhibitor	Breast_ER-positive/HER2-positive	FALSE	3-4:het:10Mb-40Mb	42.5	44.5	0.718185
Anthracycline	Breast_ER-positive/HER2-positive	FALSE	2:het:1Mb-10Mb	7.5	9	0.718783
Selective_ER_modulator	Breast_ER-positive/HER2-positive	FALSE	9+:LOH:100kb-1Mb	0.5	1	0.731249
Selective_ER_modulator	Breast_ER-positive/HER2-positive	FALSE	0:homdel:>1Mb	0.5	0.5	0.733807
Aromatase_inhibitor	Breast_ER-positive/HER2-positive	FALSE	5-8:het:1Mb-10Mb	31.5	32	0.734492
Aromatase_inhibitor	Breast_ER-positive/HER2-positive	FALSE	2:het:1Mb-10Mb	10.5	7	0.739479
Alkylating	Breast_ER-positive/HER2-positive	TRUE	3-4:het:>40Mb	9.5	7.5	0.743327
Aromatase_inhibitor	Breast_ER-positive/HER2-positive	FALSE	5-8:het:>40Mb	0.5	0.5	0.747745
Taxane	Breast_ER-positive/HER2-positive	FALSE	1:LOH:10Mb-40Mb	1.5	1.5	0.754062
Anti_HER2	Breast_ER-positive/HER2-positive	TRUE	3-4:het:10Mb-40Mb	43	43.5	0.754749
Taxane	Breast_ER-positive/HER2-positive	FALSE	2:LOH:0-100kb	27.5	25.5	0.754765
Anthracycline	Breast_ER-positive/HER2-positive	FALSE	2:het:0-100kb	17.5	21	0.763514
Taxane	Breast_ER-positive/HER2-positive	FALSE	2:LOH:10Mb-40Mb	9.5	8.5	0.765404
Alkylating	Breast_ER-positive/HER2-positive	TRUE	5-8:het:10Mb-40Mb	6.5	6	0.770781
Anti_HER2	Breast_ER-positive/HER2-positive	TRUE	2:het:100kb-1Mb	7	6.5	0.776337
Alkylating	Breast_ER-positive/HER2-positive	TRUE	3-4:het:100kb-1Mb	49.5	44.5	0.776986
Anthracycline	Breast_ER-positive/HER2-positive	FALSE	3-4:LOH:>40Mb	0.5	0.5	0.784198
Alkylating	Breast_ER-positive/HER2-positive	TRUE	1:LOH:0-100kb	12.5	14.5	0.79359
Selective_ER_modulator	Breast_ER-positive/HER2-positive	FALSE	3-4:het:10Mb-40Mb	42.5	44.5	0.800562
Taxane	Breast_ER-positive/HER2-positive	FALSE	2:het:10Mb-40Mb	5	5.5	0.804275
Taxane	Breast_ER-positive/HER2-positive	FALSE	3-4:LOH:>40Mb	0.5	0.5	0.805292
Anti_HER2	Breast_ER-positive/HER2-positive	TRUE	3-4:LOH:>40Mb	0.5	0.5	0.805292
Anthracycline	Breast_ER-positive/HER2-positive	FALSE	5-8:het:10Mb-40Mb	6.5	6	0.813897
Selective_ER_modulator	Breast_ER-positive/HER2-positive	FALSE	2:het:>40Mb	1.5	1.5	0.824547
Alkylating	Breast_ER-positive/HER2-positive	TRUE	3-4:LOH:0-100kb	14.5	16	0.827483
Aromatase_inhibitor	Breast_ER-positive/HER2-positive	FALSE	2:het:10Mb-40Mb	5.5	5	0.828015
Anti_HER2	Breast_ER-positive/HER2-positive	TRUE	2:het:10Mb-40Mb	5	5.5	0.832595
Aromatase_inhibitor	Breast_ER-positive/HER2-positive	FALSE	5-8:het:10Mb-40Mb	4.5	6.5	0.833774
Selective_ER_modulator	Breast_ER-positive/HER2-positive	FALSE	3-4:LOH:10Mb-40Mb	3.5	2.5	0.849899
Aromatase_inhibitor	Breast_ER-positive/HER2-positive	FALSE	1:LOH:1Mb-10Mb	4.5	3	0.850018
Alkylating	Breast_ER-positive/HER2-positive	TRUE	5-8:het:0-100kb	108.5	141.5	0.855954
Alkylating	Breast_ER-positive/HER2-positive	TRUE	2:het:0-100kb	17.5	21	0.861564
Aromatase_inhibitor	Breast_ER-positive/HER2-positive	FALSE	3-4:het:0-100kb	115.5	94.5	0.862548
Alkylating	Breast_ER-positive/HER2-positive	TRUE	3-4:LOH:>40Mb	0.5	0.5	0.863003
Selective_ER_modulator	Breast_ER-positive/HER2-positive	FALSE	9+:LOH:0-100kb	2.5	2.5	0.870253
Selective_ER_modulator	Breast_ER-positive/HER2-positive	FALSE	1:LOH:0-100kb	12.5	14	0.873777
Selective_ER_modulator	Breast_ER-positive/HER2-positive	FALSE	3-4:LOH:0-100kb	15.5	16	0.873841
Aromatase_inhibitor	Breast_ER-positive/HER2-positive	FALSE	5-8:het:0-100kb	127.5	113.5	0.873898
Anthracycline	Breast_ER-positive/HER2-positive	FALSE	3-4:het:0-100kb	115.5	108	0.8834
Taxane	Breast_ER-positive/HER2-positive	FALSE	1:LOH:1Mb-10Mb	4	3.5	0.883601
Taxane	Breast_ER-positive/HER2-positive	FALSE	5-8:LOH:>40Mb	0.5	0.5	0.890695
Anti_HER2	Breast_ER-positive/HER2-positive	TRUE	5-8:LOH:>40Mb	0.5	0.5	0.890695
Alkylating	Breast_ER-positive/HER2-positive	TRUE	3-4:LOH:1Mb-10Mb	6.5	6.5	0.901491
Aromatase_inhibitor	Breast_ER-positive/HER2-positive	FALSE	9+:LOH:1Mb-10Mb	0.5	0.5	0.908569
Taxane	Breast_ER-positive/HER2-positive	FALSE	2:het:100kb-1Mb	6	7.5	0.924554
Selective_ER_modulator	Breast_ER-positive/HER2-positive	FALSE	3-4:het:100kb-1Mb	44.5	49.5	0.925264
Selective_ER_modulator	Breast_ER-positive/HER2-positive	FALSE	5-8:het:0-100kb	96.5	141.5	0.925282
Alkylating	Breast_ER-positive/HER2-positive	TRUE	0:homdel:0-100kb	1.5	1.5	0.92878
Anthracycline	Breast_ER-positive/HER2-positive	FALSE	5-8:het:100kb-1Mb	47.5	63.5	0.929877
Anti_HER2	Breast_ER-positive/HER2-positive	TRUE	2:het:>40Mb	1.5	1.5	0.944789
Taxane	Breast_ER-positive/HER2-positive	FALSE	2:het:>40Mb	1.5	1.5	0.944789
Anthracycline	Breast_ER-positive/HER2-positive	FALSE	3-4:het:>40Mb	9.5	7.5	0.947265
Selective_ER_modulator	Breast_ER-positive/HER2-positive	FALSE	5-8:het:100kb-1Mb	43.5	56	0.953978
Alkylating	Breast_ER-positive/HER2-positive	TRUE	2:LOH:>40Mb	1.5	1.5	0.958365
Anthracycline	Breast_ER-positive/HER2-positive	FALSE	2:LOH:>40Mb	1.5	1.5	0.963953
Selective_ER_modulator	Breast_ER-positive/HER2-positive	FALSE	1:LOH:>40Mb	0.5	0.5	0.97769
Anthracycline	Breast_ER-positive/HER2-positive	FALSE	2:het:10Mb-40Mb	5.5	5.5	0.982381
Selective_ER_modulator	Breast_ER-positive/HER2-positive	FALSE	3-4:het:0-100kb	106.5	111	0.988489
Anti_HER2	Breast_ER-positive/HER2-positive	TRUE	9+:LOH:1Mb-10Mb	0.5	0.5	0.992314
Taxane	Breast_ER-positive/HER2-positive	FALSE	9+:LOH:1Mb-10Mb	0.5	0.5	0.992314
Anti_HER2	Breast_ER-positive/HER2-positive	TRUE	2:LOH:10Mb-40Mb	9.5	9.5	0.994193
Selective_ER_modulator	Breast_ER-positive/HER2-positive	FALSE	3-4:het:1Mb-10Mb	75.5	66.5	0.994244
Alkylating	Breast_ER-positive/HER2-positive	TRUE	3-4:het:0-100kb	115.5	108	1
Pyrimidine__ant_agonist	Breast_Triple negative	TRUE	0:homdel:100kb-1Mb	1.5	1.5	0.0115459
Pyrimidine__ant_agonist	Breast_Triple negative	TRUE	5-8:LOH:10Mb-40Mb	0.5	0.5	0.0297847
Taxane	Breast_Triple negative	FALSE	5-8:LOH:10Mb-40Mb	0.5	0.5	0.0365366
Alkylating	Breast_Triple negative	TRUE	9+:LOH:10Mb-40Mb	0.5	0.5	0.053452
Anthracycline	Breast_Triple negative	TRUE	9+:LOH:10Mb-40Mb	0.5	0.5	0.0654068
Alkylating	Breast_Triple negative	TRUE	5-8:LOH:>40Mb	0.5	0.5	0.0679276
Pyrimidine__ant_agonist	Breast_Triple negative	TRUE	5-8:het:1Mb-10Mb	44.5	31.5	0.0714269
Taxane	Breast_Triple negative	FALSE	9+:LOH:10Mb-40Mb	0.5	0.5	0.0789205
Anthracycline	Breast_Triple negative	TRUE	5-8:LOH:>40Mb	0.5	0.5	0.0885211
Pyrimidine__ant_agonist	Breast_Triple negative	TRUE	5-8:LOH:>40Mb	0.5	0.5	0.0916734
Anthracycline	Breast_Triple negative	TRUE	5-8:LOH:10Mb-40Mb	0.5	0.5	0.104251
Taxane	Breast_Triple negative	FALSE	5-8:LOH:>40Mb	0.5	0.5	0.113259
Alkylating	Breast_Triple negative	TRUE	9+:het:0-100kb	66.5	40.5	0.115517
Taxane	Breast_Triple negative	FALSE	9+:het:0-100kb	66.5	37.5	0.11943
Taxane	Breast_Triple negative	FALSE	1:LOH:>40Mb	0.5	0.5	0.125607
Pyrimidine__ant_agonist	Breast_Triple negative	TRUE	5-8:het:0-100kb	108.5	85.5	0.164936
Pyrimidine__ant_agonist	Breast_Triple negative	TRUE	9+:het:100kb-1Mb	34.5	20.5	0.166286
Taxane	Breast_Triple negative	FALSE	0:homdel:0-100kb	5.5	11.5	0.175412
Pyrimidine__ant_agonist	Breast_Triple negative	TRUE	5-8:het:100kb-1Mb	44.5	33.5	0.186069
Pyrimidine__ant_agonist	Breast_Triple negative	TRUE	2:het:>40Mb	0.5	0.5	0.18834
Pyrimidine__ant_agonist	Breast_Triple negative	TRUE	3-4:LOH:10Mb-40Mb	7.5	5.5	0.19566
Anthracycline	Breast_Triple negative	TRUE	3-4:het:>40Mb	2.5	4.5	0.207361
Taxane	Breast_Triple negative	FALSE	9+:het:100kb-1Mb	28.5	16.5	0.210537
Alkylating	Breast_Triple negative	TRUE	9+:het:100kb-1Mb	28.5	16.5	0.214538
Pyrimidine__ant_agonist	Breast_Triple negative	TRUE	2:LOH:>40Mb	1.5	2.5	0.232724
Alkylating	Breast_Triple negative	TRUE	9+:LOH:1Mb-10Mb	0.5	0.5	0.238415
Alkylating	Breast_Triple negative	TRUE	3-4:het:>40Mb	2.5	3.5	0.251745
Anthracycline	Breast_Triple negative	TRUE	0:homdel:0-100kb	5.5	11.5	0.258371
Alkylating	Breast_Triple negative	TRUE	5-8:LOH:10Mb-40Mb	0.5	0.5	0.261561
Taxane	Breast_Triple negative	FALSE	2:LOH:0-100kb	28.5	31.5	0.262194
Pyrimidine__ant_agonist	Breast_Triple negative	TRUE	3-4:LOH:1Mb-10Mb	23.5	16.5	0.263645
Anthracycline	Breast_Triple negative	TRUE	0:homdel:100kb-1Mb	1.5	1.5	0.263649
Pyrimidine__ant_agonist	Breast_Triple negative	TRUE	5-8:het:10Mb-40Mb	7.5	5.5	0.268788
Anthracycline	Breast_Triple negative	TRUE	9+:LOH:1Mb-10Mb	0.5	0.5	0.272063
Anthracycline	Breast_Triple negative	TRUE	0:homdel:>1Mb	0.5	0.5	0.274558
Alkylating	Breast_Triple negative	TRUE	3-4:LOH:>40Mb	0.5	0.5	0.291145
Pyrimidine__ant_agonist	Breast_Triple negative	TRUE	3-4:LOH:0-100kb	36.5	30.5	0.311054
Alkylating	Breast_Triple negative	TRUE	9+:LOH:100kb-1Mb	1.5	1.5	0.328325
Taxane	Breast_Triple negative	FALSE	2:het:100kb-1Mb	8.5	4.5	0.332665
Pyrimidine__ant_agonist	Breast_Triple negative	TRUE	9+:het:0-100kb	72.5	39.5	0.356194
Alkylating	Breast_Triple negative	TRUE	2:het:>40Mb	0.5	0.5	0.36642
Pyrimidine__ant_agonist	Breast_Triple negative	TRUE	9+:het:1Mb-10Mb	9.5	5.5	0.37929
Taxane	Breast_Triple negative	FALSE	0:homdel:>1Mb	0.5	0.5	0.382018
Pyrimidine__ant_agonist	Breast_Triple negative	TRUE	9+:LOH:10Mb-40Mb	0.5	0.5	0.382581
Anthracycline	Breast_Triple negative	TRUE	1:LOH:1Mb-10Mb	3.5	6.5	0.383167
Alkylating	Breast_Triple negative	TRUE	3-4:het:10Mb-40Mb	26.5	27.5	0.386988
Alkylating	Breast_Triple negative	TRUE	0:homdel:>1Mb	0.5	0.5	0.392629
Anthracycline	Breast_Triple negative	TRUE	5-8:het:0-100kb	93.5	70.5	0.404928
Taxane	Breast_Triple negative	FALSE	2:het:10Mb-40Mb	5.5	3.5	0.411626
Anthracycline	Breast_Triple negative	TRUE	1:LOH:>40Mb	0.5	0.5	0.415852
Anthracycline	Breast_Triple negative	TRUE	2:het:1Mb-10Mb	9.5	9.5	0.418916
Anthracycline	Breast_Triple negative	TRUE	9+:het:100kb-1Mb	28.5	20.5	0.424672
Pyrimidine__ant_agonist	Breast_Triple negative	TRUE	2:het:100kb-1Mb	8.5	5.5	0.427541
Anthracycline	Breast_Triple negative	TRUE	2:het:>40Mb	0.5	0.5	0.434403
Pyrimidine__ant_agonist	Breast_Triple negative	TRUE	5-8:LOH:1Mb-10Mb	6.5	3.5	0.435652
Pyrimidine__ant_agonist	Breast_Triple negative	TRUE	0:homdel:0-100kb	5.5	7.5	0.440067
Pyrimidine__ant_agonist	Breast_Triple negative	TRUE	1:LOH:10Mb-40Mb	1.5	2.5	0.443035
Pyrimidine__ant_agonist	Breast_Triple negative	TRUE	2:het:0-100kb	18.5	16.5	0.446591
Alkylating	Breast_Triple negative	TRUE	5-8:het:1Mb-10Mb	42.5	32.5	0.446592
Pyrimidine__ant_agonist	Breast_Triple negative	TRUE	2:het:1Mb-10Mb	8.5	9.5	0.448727
Pyrimidine__ant_agonist	Breast_Triple negative	TRUE	2:LOH:10Mb-40Mb	14.5	15.5	0.449174
Anthracycline	Breast_Triple negative	TRUE	3-4:het:10Mb-40Mb	26.5	27.5	0.455419
Anthracycline	Breast_Triple negative	TRUE	9+:het:0-100kb	62.5	42.5	0.466138
Anthracycline	Breast_Triple negative	TRUE	5-8:het:1Mb-10Mb	42.5	32.5	0.468729
Alkylating	Breast_Triple negative	TRUE	0:homdel:0-100kb	5.5	8.5	0.469309
Alkylating	Breast_Triple negative	TRUE	5-8:het:100kb-1Mb	38.5	33.5	0.470191
Pyrimidine__ant_agonist	Breast_Triple negative	TRUE	3-4:LOH:100kb-1Mb	14.5	14.5	0.478358
Alkylating	Breast_Triple negative	TRUE	3-4:het:0-100kb	75.5	91.5	0.494548
Alkylating	Breast_Triple negative	TRUE	9+:het:1Mb-10Mb	8.5	5.5	0.497966
Taxane	Breast_Triple negative	FALSE	9+:het:1Mb-10Mb	8.5	5.5	0.516604
Alkylating	Breast_Triple negative	TRUE	3-4:LOH:10Mb-40Mb	6.5	5.5	0.517739
Alkylating	Breast_Triple negative	TRUE	2:het:100kb-1Mb	8.5	4.5	0.520152
Pyrimidine__ant_agonist	Breast_Triple negative	TRUE	9+:het:>40Mb	0.5	0.5	0.523792
Alkylating	Breast_Triple negative	TRUE	5-8:het:0-100kb	93.5	85.5	0.525053
Anthracycline	Breast_Triple negative	TRUE	2:het:0-100kb	15.5	20.5	0.526419
Anthracycline	Breast_Triple negative	TRUE	2:LOH:0-100kb	28.5	31.5	0.526425
Alkylating	Breast_Triple negative	TRUE	2:het:10Mb-40Mb	5.5	3.5	0.530833
Anthracycline	Breast_Triple negative	TRUE	9+:LOH:100kb-1Mb	1.5	1.5	0.536924
Anthracycline	Breast_Triple negative	TRUE	5-8:het:100kb-1Mb	38.5	33.5	0.546475
Alkylating	Breast_Triple negative	TRUE	0:homdel:100kb-1Mb	1.5	1.5	0.546924
Alkylating	Breast_Triple negative	TRUE	3-4:LOH:1Mb-10Mb	20.5	18.5	0.559346
Taxane	Breast_Triple negative	FALSE	5-8:LOH:0-100kb	13.5	16.5	0.573376
Taxane	Breast_Triple negative	FALSE	3-4:het:>40Mb	2.5	3.5	0.573795
Pyrimidine__ant_agonist	Breast_Triple negative	TRUE	3-4:het:0-100kb	77.5	90.5	0.574704
Taxane	Breast_Triple negative	FALSE	0:homdel:100kb-1Mb	1.5	1.5	0.580372
Pyrimidine__ant_agonist	Breast_Triple negative	TRUE	3-4:het:>40Mb	2.5	3.5	0.599114
Taxane	Breast_Triple negative	FALSE	1:LOH:1Mb-10Mb	4.5	5.5	0.601852
Pyrimidine__ant_agonist	Breast_Triple negative	TRUE	5-8:het:>40Mb	0.5	0.5	0.602076
Anthracycline	Breast_Triple negative	TRUE	2:LOH:10Mb-40Mb	15.5	15.5	0.605413
Pyrimidine__ant_agonist	Breast_Triple negative	TRUE	0:homdel:>1Mb	0.5	0.5	0.610905
Pyrimidine__ant_agonist	Breast_Triple negative	TRUE	1:LOH:>40Mb	0.5	0.5	0.614948
Alkylating	Breast_Triple negative	TRUE	5-8:het:>40Mb	0.5	0.5	0.617008
Anthracycline	Breast_Triple negative	TRUE	3-4:LOH:100kb-1Mb	14.5	13.5	0.617717
Pyrimidine__ant_agonist	Breast_Triple negative	TRUE	2:LOH:0-100kb	29.5	30.5	0.620801
Pyrimidine__ant_agonist	Breast_Triple negative	TRUE	1:LOH:1Mb-10Mb	4.5	5.5	0.622445
Anthracycline	Breast_Triple negative	TRUE	3-4:LOH:0-100kb	32.5	30.5	0.627069
Anthracycline	Breast_Triple negative	TRUE	3-4:het:0-100kb	76.5	89.5	0.630187
Pyrimidine__ant_agonist	Breast_Triple negative	TRUE	1:LOH:100kb-1Mb	7.5	5.5	0.632976
Alkylating	Breast_Triple negative	TRUE	3-4:LOH:100kb-1Mb	14.5	13.5	0.646571
Taxane	Breast_Triple negative	FALSE	5-8:het:0-100kb	91.5	85.5	0.646973
Anthracycline	Breast_Triple negative	TRUE	3-4:LOH:1Mb-10Mb	20.5	18.5	0.648706
Pyrimidine__ant_agonist	Breast_Triple negative	TRUE	2:LOH:100kb-1Mb	13.5	12.5	0.654592
Alkylating	Breast_Triple negative	TRUE	3-4:LOH:0-100kb	32.5	30.5	0.662321
Taxane	Breast_Triple negative	FALSE	5-8:het:1Mb-10Mb	42.5	31.5	0.662657
Pyrimidine__ant_agonist	Breast_Triple negative	TRUE	9+:het:10Mb-40Mb	0.5	0.5	0.673663
Pyrimidine__ant_agonist	Breast_Triple negative	TRUE	3-4:het:10Mb-40Mb	25.5	27.5	0.675453
Pyrimidine__ant_agonist	Breast_Triple negative	TRUE	3-4:het:1Mb-10Mb	89.5	79.5	0.682548
Pyrimidine__ant_agonist	Breast_Triple negative	TRUE	9+:LOH:100kb-1Mb	1.5	1.5	0.694147
Anthracycline	Breast_Triple negative	TRUE	3-4:LOH:10Mb-40Mb	5.5	5.5	0.695071
Pyrimidine__ant_agonist	Breast_Triple negative	TRUE	2:LOH:1Mb-10Mb	20.5	23.5	0.696488
Pyrimidine__ant_agonist	Breast_Triple negative	TRUE	3-4:het:100kb-1Mb	35.5	48.5	0.710682
Taxane	Breast_Triple negative	FALSE	3-4:het:0-100kb	89.5	89.5	0.720619
Taxane	Breast_Triple negative	FALSE	9+:LOH:0-100kb	4.5	2.5	0.721294
Taxane	Breast_Triple negative	FALSE	2:LOH:10Mb-40Mb	16.5	15.5	0.730199
Anthracycline	Breast_Triple negative	TRUE	9+:het:1Mb-10Mb	8.5	5.5	0.733891
Alkylating	Breast_Triple negative	TRUE	2:LOH:10Mb-40Mb	15.5	15.5	0.738982
Taxane	Breast_Triple negative	FALSE	2:LOH:>40Mb	1.5	2.5	0.739938
Anthracycline	Breast_Triple negative	TRUE	3-4:het:100kb-1Mb	50.5	42.5	0.741651
Pyrimidine__ant_agonist	Breast_Triple negative	TRUE	5-8:LOH:0-100kb	14.5	11.5	0.746213
Anthracycline	Breast_Triple negative	TRUE	5-8:LOH:0-100kb	12.5	14.5	0.754614
Alkylating	Breast_Triple negative	TRUE	3-4:het:100kb-1Mb	50.5	42.5	0.755573
Anthracycline	Breast_Triple negative	TRUE	1:LOH:0-100kb	28.5	22.5	0.758041
Anthracycline	Breast_Triple negative	TRUE	2:het:100kb-1Mb	8.5	4.5	0.760238
Anthracycline	Breast_Triple negative	TRUE	5-8:LOH:100kb-1Mb	6.5	5.5	0.760443
Alkylating	Breast_Triple negative	TRUE	2:LOH:0-100kb	28.5	31.5	0.762095
Anthracycline	Breast_Triple negative	TRUE	9+:LOH:0-100kb	4.5	2.5	0.77315
Anthracycline	Breast_Triple negative	TRUE	9+:het:10Mb-40Mb	0.5	0.5	0.774259
Alkylating	Breast_Triple negative	TRUE	2:LOH:>40Mb	1.5	1.5	0.779376
Taxane	Breast_Triple negative	FALSE	2:LOH:1Mb-10Mb	21.5	22.5	0.783429
Anthracycline	Breast_Triple negative	TRUE	5-8:het:>40Mb	0.5	0.5	0.785799
Anthracycline	Breast_Triple negative	TRUE	3-4:LOH:>40Mb	0.5	0.5	0.78617
Pyrimidine__ant_agonist	Breast_Triple negative	TRUE	5-8:LOH:100kb-1Mb	5.5	6.5	0.792825
Taxane	Breast_Triple negative	FALSE	2:het:>40Mb	0.5	0.5	0.802346
Taxane	Breast_Triple negative	FALSE	1:LOH:100kb-1Mb	5.5	5.5	0.819844
Taxane	Breast_Triple negative	FALSE	3-4:het:100kb-1Mb	49.5	42.5	0.827367
Pyrimidine__ant_agonist	Breast_Triple negative	TRUE	9+:LOH:1Mb-10Mb	0.5	0.5	0.830393
Taxane	Breast_Triple negative	FALSE	3-4:het:1Mb-10Mb	82.5	79.5	0.834168
Alkylating	Breast_Triple negative	TRUE	1:LOH:10Mb-40Mb	2.5	2.5	0.850404
Alkylating	Breast_Triple negative	TRUE	2:het:0-100kb	16.5	18.5	0.852472
Taxane	Breast_Triple negative	FALSE	9+:het:>40Mb	0.5	0.5	0.854203
Alkylating	Breast_Triple negative	TRUE	5-8:LOH:100kb-1Mb	6.5	5.5	0.858721
Alkylating	Breast_Triple negative	TRUE	3-4:het:1Mb-10Mb	82.5	75.5	0.859297
Taxane	Breast_Triple negative	FALSE	2:het:1Mb-10Mb	9.5	9.5	0.861249
Taxane	Breast_Triple negative	FALSE	3-4:LOH:0-100kb	31.5	31.5	0.861493
Anthracycline	Breast_Triple negative	TRUE	2:LOH:1Mb-10Mb	21.5	22.5	0.865627
Alkylating	Breast_Triple negative	TRUE	2:LOH:1Mb-10Mb	21.5	22.5	0.86606
Anthracycline	Breast_Triple negative	TRUE	1:LOH:100kb-1Mb	5.5	5.5	0.868535
Taxane	Breast_Triple negative	FALSE	5-8:het:10Mb-40Mb	5.5	7.5	0.871501
Alkylating	Breast_Triple negative	TRUE	1:LOH:1Mb-10Mb	4.5	5.5	0.875669
Alkylating	Breast_Triple negative	TRUE	5-8:LOH:0-100kb	12.5	14.5	0.879625
Anthracycline	Breast_Triple negative	TRUE	2:LOH:>40Mb	1.5	1.5	0.882962
Taxane	Breast_Triple negative	FALSE	1:LOH:10Mb-40Mb	2.5	2.5	0.887405
Taxane	Breast_Triple negative	FALSE	1:LOH:0-100kb	28.5	22.5	0.888972
Pyrimidine__ant_agonist	Breast_Triple negative	TRUE	3-4:LOH:>40Mb	0.5	0.5	0.890815
Taxane	Breast_Triple negative	FALSE	3-4:het:10Mb-40Mb	26.5	26.5	0.8924
Taxane	Breast_Triple negative	FALSE	3-4:LOH:>40Mb	0.5	0.5	0.903966
Anthracycline	Breast_Triple negative	TRUE	9+:het:>40Mb	0.5	0.5	0.907417
Anthracycline	Breast_Triple negative	TRUE	5-8:LOH:1Mb-10Mb	5.5	3.5	0.909143
Alkylating	Breast_Triple negative	TRUE	5-8:LOH:1Mb-10Mb	4.5	4.5	0.912907
Taxane	Breast_Triple negative	FALSE	3-4:LOH:100kb-1Mb	14.5	11.5	0.91659
Alkylating	Breast_Triple negative	TRUE	1:LOH:100kb-1Mb	5.5	5.5	0.917012
Taxane	Breast_Triple negative	FALSE	9+:het:10Mb-40Mb	0.5	0.5	0.922055
Alkylating	Breast_Triple negative	TRUE	5-8:het:10Mb-40Mb	6.5	6.5	0.927488
Alkylating	Breast_Triple negative	TRUE	9+:LOH:0-100kb	4.5	2.5	0.929554
Taxane	Breast_Triple negative	FALSE	5-8:LOH:1Mb-10Mb	5.5	3.5	0.929664
Taxane	Breast_Triple negative	FALSE	3-4:LOH:10Mb-40Mb	5.5	5.5	0.930205
Pyrimidine__ant_agonist	Breast_Triple negative	TRUE	2:het:10Mb-40Mb	2.5	4.5	0.931331
Anthracycline	Breast_Triple negative	TRUE	3-4:het:1Mb-10Mb	82.5	75.5	0.937764
Taxane	Breast_Triple negative	FALSE	5-8:het:100kb-1Mb	38.5	33.5	0.944355
Anthracycline	Breast_Triple negative	TRUE	5-8:het:10Mb-40Mb	6.5	6.5	0.951464
Alkylating	Breast_Triple negative	TRUE	9+:het:>40Mb	0.5	0.5	0.960378
Taxane	Breast_Triple negative	FALSE	9+:LOH:100kb-1Mb	1.5	1.5	0.974507
Anthracycline	Breast_Triple negative	TRUE	2:LOH:100kb-1Mb	12.5	13.5	0.975757
Anthracycline	Breast_Triple negative	TRUE	2:het:10Mb-40Mb	3.5	4.5	0.979098
Taxane	Breast_Triple negative	FALSE	2:het:0-100kb	17.5	16.5	0.986077
Taxane	Breast_Triple negative	FALSE	9+:LOH:1Mb-10Mb	0.5	0.5	0.987292
Taxane	Breast_Triple negative	FALSE	5-8:het:>40Mb	0.5	0.5	0.987422
Pyrimidine__ant_agonist	Breast_Triple negative	TRUE	9+:LOH:0-100kb	4.5	3.5	0.988363
Pyrimidine__ant_agonist	Breast_Triple negative	TRUE	1:LOH:0-100kb	29.5	23.5	0.988614
Alkylating	Breast_Triple negative	TRUE	1:LOH:0-100kb	29.5	22.5	0.989649
Alkylating	Breast_Triple negative	TRUE	9+:het:10Mb-40Mb	0.5	0.5	0.991854
Taxane	Breast_Triple negative	FALSE	5-8:LOH:100kb-1Mb	5.5	6.5	0.993011
Alkylating	Breast_Triple negative	TRUE	2:het:1Mb-10Mb	9.5	8.5	0.993088
Alkylating	Breast_Triple negative	TRUE	2:LOH:100kb-1Mb	12.5	13.5	0.993095
Taxane	Breast_Triple negative	FALSE	2:LOH:100kb-1Mb	12.5	13.5	0.996517
Alkylating	Breast_Triple negative	TRUE	1:LOH:>40Mb	0.5	0.5	1
Anthracycline	Breast_Triple negative	TRUE	1:LOH:10Mb-40Mb	2.5	2.5	1
Taxane	Breast_Triple negative	FALSE	3-4:LOH:1Mb-10Mb	20.5	18.5	1
Pyrimidine__ant_agonist	Colorectum_	FALSE	3-4:het:>40Mb	4.5	7	0.000260938
Platinum	Colorectum_	TRUE	3-4:het:>40Mb	4.5	7	0.000337136
Topoisomerase_inhibitor	Colorectum_	TRUE	3-4:LOH:100kb-1Mb	6.5	3.5	0.000460813
Pyrimidine__ant_agonist	Colorectum_	FALSE	3-4:LOH:1Mb-10Mb	9	6.5	0.000493482
Topoisomerase_inhibitor	Colorectum_	TRUE	3-4:LOH:1Mb-10Mb	10.5	6.5	0.000771332
Pyrimidine__ant_agonist	Colorectum_	FALSE	3-4:LOH:100kb-1Mb	5.5	3.5	0.000782157
Pyrimidine__ant_agonist	Colorectum_	FALSE	1:LOH:0-100kb	20.5	14	0.00143366
Topoisomerase_inhibitor	Colorectum_	TRUE	3-4:het:100kb-1Mb	28.5	21.5	0.0014967
Pyrimidine__ant_agonist	Colorectum_	FALSE	3-4:LOH:0-100kb	22	16.5	0.0017897
Anti_EGFR	Colorectum_	TRUE	3-4:het:>40Mb	2.5	5.5	0.00209466
Platinum	Colorectum_	TRUE	5-8:het:1Mb-10Mb	22.5	15.5	0.00238893
Platinum	Colorectum_	TRUE	3-4:LOH:100kb-1Mb	5.5	3.5	0.00279978
Platinum	Colorectum_	TRUE	5-8:het:100kb-1Mb	15.5	11.5	0.00352431
Topoisomerase_inhibitor	Colorectum_	TRUE	3-4:het:>40Mb	3.5	5.5	0.00365934
Pyrimidine__ant_agonist	Colorectum_	FALSE	1:LOH:100kb-1Mb	4.5	3.5	0.00398815
Topoisomerase_inhibitor	Colorectum_	TRUE	5-8:het:100kb-1Mb	18.5	11.5	0.00407963
Platinum	Colorectum_	TRUE	3-4:LOH:1Mb-10Mb	9	6.5	0.00451237
Pyrimidine__ant_agonist	Colorectum_	FALSE	2:LOH:0-100kb	23.5	21	0.00523822
Topoisomerase_inhibitor	Colorectum_	TRUE	3-4:het:1Mb-10Mb	73.5	57.5	0.00625753
Pyrimidine__ant_agonist	Colorectum_	FALSE	2:het:1Mb-10Mb	5.5	3	0.008366
Topoisomerase_inhibitor	Colorectum_	TRUE	2:het:0-100kb	20.5	14.5	0.00838739
Topoisomerase_inhibitor	Colorectum_	TRUE	5-8:het:1Mb-10Mb	24.5	18.5	0.00890491
Platinum	Colorectum_	TRUE	3-4:LOH:0-100kb	22.5	16.5	0.00925066
Topoisomerase_inhibitor	Colorectum_	TRUE	2:het:>40Mb	0.5	0.5	0.0110602
Topoisomerase_inhibitor	Colorectum_	TRUE	3-4:LOH:0-100kb	24.5	18.5	0.0112221
Pyrimidine__ant_agonist	Colorectum_	FALSE	3-4:het:100kb-1Mb	26.5	19	0.0145223
Platinum	Colorectum_	TRUE	3-4:het:100kb-1Mb	27	20.5	0.0163932
Anti_EGFR	Colorectum_	TRUE	2:het:0-100kb	24.5	15.5	0.0164308
Topoisomerase_inhibitor	Colorectum_	TRUE	5-8:LOH:0-100kb	7.5	4.5	0.0203917
Anti_EGFR	Colorectum_	TRUE	5-8:LOH:0-100kb	8	4.5	0.0219105
Anti_EGFR	Colorectum_	TRUE	1:LOH:0-100kb	25.5	16.5	0.0231201
Pyrimidine__ant_agonist	Colorectum_	FALSE	2:LOH:1Mb-10Mb	16.5	10	0.0254458
Platinum	Colorectum_	TRUE	2:LOH:0-100kb	23.5	21.5	0.0256723
Anti_EGFR	Colorectum_	TRUE	5-8:LOH:10Mb-40Mb	0.5	0.5	0.0256865
Topoisomerase_inhibitor	Colorectum_	TRUE	3-4:het:0-100kb	80.5	68.5	0.0263491
Topoisomerase_inhibitor	Colorectum_	TRUE	3-4:LOH:10Mb-40Mb	7.5	5.5	0.0272319
Platinum	Colorectum_	TRUE	1:LOH:100kb-1Mb	4.5	3.5	0.0278205
Pyrimidine__ant_agonist	Colorectum_	FALSE	5-8:het:1Mb-10Mb	21.5	16	0.0307203
Topoisomerase_inhibitor	Colorectum_	TRUE	3-4:het:10Mb-40Mb	46.5	40.5	0.0316152
Anti_VEGF	Colorectum_	TRUE	3-4:LOH:10Mb-40Mb	7.5	5.5	0.0316853
Pyrimidine__ant_agonist	Colorectum_	FALSE	2:het:0-100kb	18	14.5	0.0317147
Anti_EGFR	Colorectum_	TRUE	3-4:LOH:1Mb-10Mb	12	7.5	0.0333388
Topoisomerase_inhibitor	Colorectum_	TRUE	2:LOH:100kb-1Mb	9.5	7.5	0.0350684
Platinum	Colorectum_	TRUE	5-8:LOH:100kb-1Mb	0.5	0.5	0.0355297
Platinum	Colorectum_	TRUE	5-8:het:0-100kb	56.5	47	0.0365896
Anti_EGFR	Colorectum_	TRUE	2:LOH:0-100kb	30.5	21.5	0.0373756
Pyrimidine__ant_agonist	Colorectum_	FALSE	0:homdel:0-100kb	4.5	3.5	0.0377123
Pyrimidine__ant_agonist	Colorectum_	FALSE	3-4:LOH:10Mb-40Mb	7	4.5	0.0391635
Anti_VEGF	Colorectum_	TRUE	2:het:>40Mb	0.5	1.5	0.042029
Topoisomerase_inhibitor	Colorectum_	TRUE	1:LOH:0-100kb	21.5	16.5	0.0442935
Anti_EGFR	Colorectum_	TRUE	5-8:LOH:1Mb-10Mb	1.5	0.5	0.0453908
Pyrimidine__ant_agonist	Colorectum_	FALSE	1:LOH:10Mb-40Mb	1.5	1.5	0.0466885
Anti_EGFR	Colorectum_	TRUE	9+:het:>40Mb	0.5	0.5	0.0469597
Topoisomerase_inhibitor	Colorectum_	TRUE	5-8:het:0-100kb	60.5	49.5	0.0480771
Platinum	Colorectum_	TRUE	1:LOH:0-100kb	19.5	15.5	0.0503973
Pyrimidine__ant_agonist	Colorectum_	FALSE	3-4:het:0-100kb	76	67	0.0575885
Pyrimidine__ant_agonist	Colorectum_	FALSE	5-8:het:100kb-1Mb	14.5	12.5	0.0578282
Topoisomerase_inhibitor	Colorectum_	TRUE	2:LOH:>40Mb	1.5	2.5	0.0587108
Pyrimidine__ant_agonist	Colorectum_	FALSE	5-8:LOH:100kb-1Mb	0.5	0.5	0.0610476
Anti_EGFR	Colorectum_	TRUE	2:LOH:>40Mb	1.5	2.5	0.0616732
Platinum	Colorectum_	TRUE	2:LOH:1Mb-10Mb	16.5	11.5	0.0631741
Anti_EGFR	Colorectum_	TRUE	2:het:>40Mb	0.5	0.5	0.0663743
Anti_EGFR	Colorectum_	TRUE	3-4:LOH:0-100kb	24	19.5	0.0664201
Topoisomerase_inhibitor	Colorectum_	TRUE	1:LOH:1Mb-10Mb	3.5	2.5	0.0664727
Anti_VEGF	Colorectum_	TRUE	5-8:het:100kb-1Mb	15.5	12.5	0.0665481
Topoisomerase_inhibitor	Colorectum_	TRUE	2:LOH:0-100kb	24.5	21.5	0.0670267
Anti_EGFR	Colorectum_	TRUE	1:LOH:>40Mb	0.5	0.5	0.0680048
Anti_EGFR	Colorectum_	TRUE	5-8:het:100kb-1Mb	16.5	12.5	0.0699199
Anti_EGFR	Colorectum_	TRUE	3-4:LOH:100kb-1Mb	6.5	4.5	0.0700694
Pyrimidine__ant_agonist	Colorectum_	FALSE	2:het:100kb-1Mb	4.5	3.5	0.0744786
Pyrimidine__ant_agonist	Colorectum_	FALSE	3-4:het:1Mb-10Mb	63.5	55.5	0.0756865
Anti_VEGF	Colorectum_	TRUE	5-8:LOH:1Mb-10Mb	0.5	0.5	0.0779949
Anti_VEGF	Colorectum_	TRUE	3-4:LOH:1Mb-10Mb	8.5	7.5	0.084631
Platinum	Colorectum_	TRUE	5-8:LOH:0-100kb	6	4.5	0.0906649
Pyrimidine__ant_agonist	Colorectum_	FALSE	5-8:het:>40Mb	0.5	0.5	0.0908456
Platinum	Colorectum_	TRUE	5-8:LOH:1Mb-10Mb	0.5	0.5	0.0982897
Topoisomerase_inhibitor	Colorectum_	TRUE	2:LOH:1Mb-10Mb	17.5	13.5	0.100329
Pyrimidine__ant_agonist	Colorectum_	FALSE	1:LOH:1Mb-10Mb	2.5	1.5	0.101266
Anti_EGFR	Colorectum_	TRUE	2:het:1Mb-10Mb	12	4.5	0.101275
Topoisomerase_inhibitor	Colorectum_	TRUE	2:het:100kb-1Mb	5.5	3.5	0.105479
Anti_VEGF	Colorectum_	TRUE	2:LOH:>40Mb	2	2.5	0.109898
Platinum	Colorectum_	TRUE	3-4:het:0-100kb	76	69.5	0.111324
Anti_VEGF	Colorectum_	TRUE	3-4:LOH:100kb-1Mb	5.5	3.5	0.11506
Pyrimidine__ant_agonist	Colorectum_	FALSE	2:LOH:10Mb-40Mb	14.5	12.5	0.116405
Platinum	Colorectum_	TRUE	3-4:het:1Mb-10Mb	63.5	57.5	0.116596
Anti_EGFR	Colorectum_	TRUE	3-4:het:0-100kb	96	71.5	0.117495
Topoisomerase_inhibitor	Colorectum_	TRUE	9+:het:0-100kb	9.5	5.5	0.11843
Platinum	Colorectum_	TRUE	0:homdel:>1Mb	0.5	0.5	0.119113
Topoisomerase_inhibitor	Colorectum_	TRUE	1:LOH:>40Mb	0.5	0.5	0.122709
Pyrimidine__ant_agonist	Colorectum_	FALSE	5-8:LOH:0-100kb	5.5	4.5	0.124992
Anti_EGFR	Colorectum_	TRUE	3-4:het:1Mb-10Mb	75.5	60.5	0.1288
Anti_VEGF	Colorectum_	TRUE	0:homdel:>1Mb	0.5	0.5	0.134196
Anti_VEGF	Colorectum_	TRUE	5-8:LOH:100kb-1Mb	0.5	0.5	0.136571
Topoisomerase_inhibitor	Colorectum_	TRUE	5-8:het:>40Mb	0.5	0.5	0.139609
Anti_EGFR	Colorectum_	TRUE	5-8:het:1Mb-10Mb	22.5	19.5	0.142681
Anti_EGFR	Colorectum_	TRUE	5-8:LOH:>40Mb	0.5	0.5	0.143771
Pyrimidine__ant_agonist	Colorectum_	FALSE	5-8:LOH:1Mb-10Mb	0.5	0.5	0.144398
Topoisomerase_inhibitor	Colorectum_	TRUE	5-8:LOH:1Mb-10Mb	0.5	0.5	0.145639
Platinum	Colorectum_	TRUE	2:het:>40Mb	0.5	1.5	0.149245
Platinum	Colorectum_	TRUE	2:LOH:100kb-1Mb	8.5	7.5	0.152795
Anti_VEGF	Colorectum_	TRUE	5-8:LOH:0-100kb	6.5	4.5	0.158111
Pyrimidine__ant_agonist	Colorectum_	FALSE	2:LOH:100kb-1Mb	8.5	8	0.161355
Platinum	Colorectum_	TRUE	3-4:LOH:10Mb-40Mb	6.5	5.5	0.163596
Topoisomerase_inhibitor	Colorectum_	TRUE	1:LOH:10Mb-40Mb	1.5	1.5	0.16512
Topoisomerase_inhibitor	Colorectum_	TRUE	9+:het:>40Mb	0.5	0.5	0.165634
Platinum	Colorectum_	TRUE	5-8:het:>40Mb	0.5	0.5	0.169932
Topoisomerase_inhibitor	Colorectum_	TRUE	2:het:1Mb-10Mb	5.5	4.5	0.180229
Anti_EGFR	Colorectum_	TRUE	2:het:100kb-1Mb	6.5	4.5	0.184552
Platinum	Colorectum_	TRUE	9+:LOH:0-100kb	0.5	0.5	0.188428
Anti_VEGF	Colorectum_	TRUE	5-8:het:1Mb-10Mb	21	18.5	0.18879
Platinum	Colorectum_	TRUE	2:het:0-100kb	17.5	15	0.199366
Anti_EGFR	Colorectum_	TRUE	5-8:het:0-100kb	60	51.5	0.202498
Platinum	Colorectum_	TRUE	1:LOH:10Mb-40Mb	1.5	1.5	0.210279
Platinum	Colorectum_	TRUE	2:LOH:>40Mb	2	2.5	0.21033
Anti_EGFR	Colorectum_	TRUE	3-4:het:100kb-1Mb	31	24.5	0.216235
Anti_VEGF	Colorectum_	TRUE	5-8:LOH:>40Mb	0.5	0.5	0.219052
Topoisomerase_inhibitor	Colorectum_	TRUE	5-8:LOH:100kb-1Mb	1.5	0.5	0.223032
Pyrimidine__ant_agonist	Colorectum_	FALSE	2:LOH:>40Mb	2.5	2.5	0.224639
Anti_EGFR	Colorectum_	TRUE	0:homdel:>1Mb	0.5	0.5	0.238155
Pyrimidine__ant_agonist	Colorectum_	FALSE	2:het:10Mb-40Mb	5.5	3.5	0.241851
Platinum	Colorectum_	TRUE	0:homdel:0-100kb	4.5	4.5	0.244154
Anti_EGFR	Colorectum_	TRUE	2:LOH:1Mb-10Mb	18.5	14.5	0.245391
Anti_EGFR	Colorectum_	TRUE	9+:LOH:1Mb-10Mb	0.5	0.5	0.256255
Platinum	Colorectum_	TRUE	1:LOH:1Mb-10Mb	2.5	2.5	0.278439
Anti_VEGF	Colorectum_	TRUE	3-4:het:0-100kb	73.5	71.5	0.280965
Anti_VEGF	Colorectum_	TRUE	9+:het:10Mb-40Mb	0.5	0.5	0.283366
Anti_VEGF	Colorectum_	TRUE	2:LOH:10Mb-40Mb	13.5	14.5	0.287093
Anti_VEGF	Colorectum_	TRUE	3-4:het:100kb-1Mb	26.5	23.5	0.288057
Anti_VEGF	Colorectum_	TRUE	3-4:LOH:0-100kb	21.5	18.5	0.289773
Anti_VEGF	Colorectum_	TRUE	5-8:het:10Mb-40Mb	7.5	7.5	0.294012
Anti_VEGF	Colorectum_	TRUE	0:homdel:0-100kb	4.5	4	0.297107
Anti_VEGF	Colorectum_	TRUE	9+:het:0-100kb	8	5.5	0.304169
Platinum	Colorectum_	TRUE	2:het:1Mb-10Mb	5.5	4	0.304229
Anti_VEGF	Colorectum_	TRUE	1:LOH:>40Mb	0.5	0.5	0.304682
Anti_VEGF	Colorectum_	TRUE	9+:het:1Mb-10Mb	1.5	0.5	0.305004
Topoisomerase_inhibitor	Colorectum_	TRUE	9+:LOH:0-100kb	0.5	0.5	0.305884
Platinum	Colorectum_	TRUE	9+:het:>40Mb	0.5	0.5	0.308381
Anti_EGFR	Colorectum_	TRUE	3-4:LOH:10Mb-40Mb	7.5	6.5	0.312525
Anti_VEGF	Colorectum_	TRUE	5-8:LOH:10Mb-40Mb	0.5	0.5	0.322087
Pyrimidine__ant_agonist	Colorectum_	FALSE	5-8:het:0-100kb	55	49.5	0.333161
Platinum	Colorectum_	TRUE	9+:het:0-100kb	8.5	5.5	0.334631
Anti_VEGF	Colorectum_	TRUE	2:LOH:0-100kb	22.5	21.5	0.3428
Anti_VEGF	Colorectum_	TRUE	9+:LOH:0-100kb	0.5	0.5	0.356916
Anti_EGFR	Colorectum_	TRUE	2:het:10Mb-40Mb	9	4.5	0.365193
Platinum	Colorectum_	TRUE	2:LOH:10Mb-40Mb	14.5	12.5	0.374539
Platinum	Colorectum_	TRUE	5-8:het:10Mb-40Mb	7.5	7	0.376844
Topoisomerase_inhibitor	Colorectum_	TRUE	2:LOH:10Mb-40Mb	14.5	13.5	0.377362
Anti_VEGF	Colorectum_	TRUE	2:het:10Mb-40Mb	4.5	5.5	0.379412
Anti_VEGF	Colorectum_	TRUE	3-4:het:>40Mb	5.5	5.5	0.380582
Pyrimidine__ant_agonist	Colorectum_	FALSE	9+:het:0-100kb	8	5.5	0.382878
Platinum	Colorectum_	TRUE	3-4:LOH:>40Mb	0.5	0.5	0.389416
Pyrimidine__ant_agonist	Colorectum_	FALSE	9+:LOH:0-100kb	0.5	0.5	0.393955
Topoisomerase_inhibitor	Colorectum_	TRUE	1:LOH:100kb-1Mb	4.5	4.5	0.398049
Anti_VEGF	Colorectum_	TRUE	3-4:LOH:>40Mb	0.5	0.5	0.403927
Anti_EGFR	Colorectum_	TRUE	1:LOH:100kb-1Mb	5	4.5	0.404319
Anti_EGFR	Colorectum_	TRUE	5-8:LOH:100kb-1Mb	1	0.5	0.408217
Anti_VEGF	Colorectum_	TRUE	9+:het:>40Mb	0.5	0.5	0.409725
Topoisomerase_inhibitor	Colorectum_	TRUE	5-8:LOH:10Mb-40Mb	0.5	0.5	0.420405
Anti_EGFR	Colorectum_	TRUE	3-4:LOH:>40Mb	0.5	0.5	0.421828
Anti_EGFR	Colorectum_	TRUE	1:LOH:1Mb-10Mb	2.5	2.5	0.429851
Pyrimidine__ant_agonist	Colorectum_	FALSE	9+:het:>40Mb	0.5	0.5	0.453867
Topoisomerase_inhibitor	Colorectum_	TRUE	3-4:LOH:>40Mb	0.5	0.5	0.461035
Pyrimidine__ant_agonist	Colorectum_	FALSE	9+:LOH:1Mb-10Mb	0.5	0.5	0.472005
Anti_VEGF	Colorectum_	TRUE	1:LOH:100kb-1Mb	4.5	4.5	0.478962
Anti_VEGF	Colorectum_	TRUE	2:het:0-100kb	16.5	16	0.501048
Pyrimidine__ant_agonist	Colorectum_	FALSE	9+:LOH:100kb-1Mb	0.5	0.5	0.50271
Platinum	Colorectum_	TRUE	2:het:100kb-1Mb	4.5	4.5	0.506765
Topoisomerase_inhibitor	Colorectum_	TRUE	9+:LOH:1Mb-10Mb	0.5	0.5	0.508906
Anti_EGFR	Colorectum_	TRUE	3-4:het:10Mb-40Mb	41.5	42.5	0.525283
Anti_EGFR	Colorectum_	TRUE	9+:het:100kb-1Mb	2.5	1.5	0.531501
Anti_VEGF	Colorectum_	TRUE	1:LOH:0-100kb	18	16.5	0.537026
Platinum	Colorectum_	TRUE	5-8:LOH:10Mb-40Mb	0.5	0.5	0.559455
Platinum	Colorectum_	TRUE	9+:LOH:100kb-1Mb	0.5	0.5	0.575854
Platinum	Colorectum_	TRUE	9+:LOH:1Mb-10Mb	0.5	0.5	0.576363
Topoisomerase_inhibitor	Colorectum_	TRUE	0:homdel:>1Mb	0.5	0.5	0.57643
Anti_EGFR	Colorectum_	TRUE	2:LOH:100kb-1Mb	9	8.5	0.581415
Anti_VEGF	Colorectum_	TRUE	2:het:100kb-1Mb	4.5	4.5	0.58248
Pyrimidine__ant_agonist	Colorectum_	FALSE	1:LOH:>40Mb	0.5	0.5	0.585786
Anti_EGFR	Colorectum_	TRUE	1:LOH:10Mb-40Mb	1.5	1.5	0.588031
Anti_VEGF	Colorectum_	TRUE	1:LOH:1Mb-10Mb	2.5	2.5	0.59433
Topoisomerase_inhibitor	Colorectum_	TRUE	5-8:LOH:>40Mb	0.5	0.5	0.598591
Anti_EGFR	Colorectum_	TRUE	9+:het:1Mb-10Mb	0.5	0.5	0.603197
Anti_VEGF	Colorectum_	TRUE	2:LOH:100kb-1Mb	8.5	8.5	0.603814
Anti_EGFR	Colorectum_	TRUE	9+:het:0-100kb	9	7.5	0.614584
Topoisomerase_inhibitor	Colorectum_	TRUE	9+:het:100kb-1Mb	2.5	1.5	0.622115
Anti_EGFR	Colorectum_	TRUE	9+:LOH:100kb-1Mb	0.5	0.5	0.635197
Platinum	Colorectum_	TRUE	9+:het:100kb-1Mb	2.5	1.5	0.638062
Pyrimidine__ant_agonist	Colorectum_	FALSE	9+:het:100kb-1Mb	2.5	1.5	0.642477
Anti_EGFR	Colorectum_	TRUE	9+:LOH:0-100kb	0.5	0.5	0.651503
Anti_VEGF	Colorectum_	TRUE	0:homdel:100kb-1Mb	1.5	1.5	0.655375
Platinum	Colorectum_	TRUE	9+:het:10Mb-40Mb	0.5	0.5	0.665306
Anti_EGFR	Colorectum_	TRUE	0:homdel:100kb-1Mb	1.5	1.5	0.669493
Anti_VEGF	Colorectum_	TRUE	5-8:het:0-100kb	53	52.5	0.679028
Pyrimidine__ant_agonist	Colorectum_	FALSE	0:homdel:100kb-1Mb	1.5	1.5	0.684422
Pyrimidine__ant_agonist	Colorectum_	FALSE	0:homdel:>1Mb	0.5	0.5	0.685788
Anti_VEGF	Colorectum_	TRUE	5-8:het:>40Mb	0.5	0.5	0.700162
Platinum	Colorectum_	TRUE	0:homdel:100kb-1Mb	1.5	1.5	0.708326
Pyrimidine__ant_agonist	Colorectum_	FALSE	5-8:LOH:10Mb-40Mb	0.5	0.5	0.708658
Anti_EGFR	Colorectum_	TRUE	9+:het:10Mb-40Mb	0.5	0.5	0.713501
Platinum	Colorectum_	TRUE	9+:het:1Mb-10Mb	0.5	0.5	0.715126
Pyrimidine__ant_agonist	Colorectum_	FALSE	2:het:>40Mb	0.5	0.5	0.71572
Topoisomerase_inhibitor	Colorectum_	TRUE	9+:LOH:10Mb-40Mb	0.5	0.5	0.728994
Topoisomerase_inhibitor	Colorectum_	TRUE	0:homdel:100kb-1Mb	1.5	1.5	0.745087
Platinum	Colorectum_	TRUE	1:LOH:>40Mb	0.5	0.5	0.747087
Anti_EGFR	Colorectum_	TRUE	5-8:het:10Mb-40Mb	6	7.5	0.765635
Anti_VEGF	Colorectum_	TRUE	9+:LOH:100kb-1Mb	0.5	0.5	0.768927
Anti_VEGF	Colorectum_	TRUE	3-4:het:1Mb-10Mb	60.5	62	0.772547
Topoisomerase_inhibitor	Colorectum_	TRUE	2:het:10Mb-40Mb	5.5	4.5	0.779753
Anti_VEGF	Colorectum_	TRUE	9+:LOH:1Mb-10Mb	0.5	0.5	0.794531
Pyrimidine__ant_agonist	Colorectum_	FALSE	9+:het:1Mb-10Mb	0.5	0.5	0.808199
Pyrimidine__ant_agonist	Colorectum_	FALSE	5-8:LOH:>40Mb	0.5	0.5	0.809211
Topoisomerase_inhibitor	Colorectum_	TRUE	9+:LOH:100kb-1Mb	0.5	0.5	0.821157
Anti_VEGF	Colorectum_	TRUE	1:LOH:10Mb-40Mb	1.5	1.5	0.835477
Pyrimidine__ant_agonist	Colorectum_	FALSE	3-4:LOH:>40Mb	0.5	0.5	0.840373
Anti_VEGF	Colorectum_	TRUE	9+:het:100kb-1Mb	2.5	1.5	0.848318
Anti_EGFR	Colorectum_	TRUE	0:homdel:0-100kb	4.5	4.5	0.851089
Platinum	Colorectum_	TRUE	2:het:10Mb-40Mb	5	4.5	0.856365
Anti_EGFR	Colorectum_	TRUE	2:LOH:10Mb-40Mb	15	14.5	0.856962
Anti_VEGF	Colorectum_	TRUE	9+:LOH:10Mb-40Mb	0.5	0.5	0.865858
Pyrimidine__ant_agonist	Colorectum_	FALSE	9+:LOH:10Mb-40Mb	0.5	0.5	0.868632
Platinum	Colorectum_	TRUE	5-8:LOH:>40Mb	0.5	0.5	0.879108
Anti_VEGF	Colorectum_	TRUE	2:het:1Mb-10Mb	4.5	4.5	0.891977
Platinum	Colorectum_	TRUE	9+:LOH:10Mb-40Mb	0.5	0.5	0.894271
Topoisomerase_inhibitor	Colorectum_	TRUE	9+:het:1Mb-10Mb	0.5	0.5	0.932664
Pyrimidine__ant_agonist	Colorectum_	FALSE	3-4:het:10Mb-40Mb	42.5	42.5	0.950018
Topoisomerase_inhibitor	Colorectum_	TRUE	5-8:het:10Mb-40Mb	7.5	7.5	0.950618
Topoisomerase_inhibitor	Colorectum_	TRUE	0:homdel:0-100kb	4.5	4.5	0.959684
Platinum	Colorectum_	TRUE	3-4:het:10Mb-40Mb	42.5	41.5	0.964995
Topoisomerase_inhibitor	Colorectum_	TRUE	9+:het:10Mb-40Mb	0.5	0.5	0.967803
Anti_EGFR	Colorectum_	TRUE	9+:LOH:10Mb-40Mb	0.5	0.5	0.973162
Pyrimidine__ant_agonist	Colorectum_	FALSE	5-8:het:10Mb-40Mb	7.5	7.5	0.979702
Anti_EGFR	Colorectum_	TRUE	5-8:het:>40Mb	0.5	0.5	0.984926
Anti_VEGF	Colorectum_	TRUE	3-4:het:10Mb-40Mb	42.5	42.5	0.985091
Anti_VEGF	Colorectum_	TRUE	2:LOH:1Mb-10Mb	16	14	0.98728
Pyrimidine__ant_agonist	Colorectum_	FALSE	9+:het:10Mb-40Mb	0.5	0.5	0.999348
Pyrimidine__ant_agonist	Esophagus_	TRUE	2:het:0-100kb	34.5	20.5	0.00483064
Platinum	Esophagus_	FALSE	5-8:het:>40Mb	0.5	0.5	0.0106384
Pyrimidine__ant_agonist	Esophagus_	TRUE	5-8:het:10Mb-40Mb	2.5	4.5	0.0165056
Platinum	Esophagus_	FALSE	3-4:het:10Mb-40Mb	27.5	37.5	0.0281531
Taxane	Esophagus_	TRUE	9+:LOH:100kb-1Mb	0.5	1.5	0.0413267
Pyrimidine__ant_agonist	Esophagus_	TRUE	1:LOH:100kb-1Mb	13.5	7.5	0.0425709
Pyrimidine__ant_agonist	Esophagus_	TRUE	3-4:het:10Mb-40Mb	24.5	36	0.0438786
Pyrimidine__ant_agonist	Esophagus_	TRUE	1:LOH:0-100kb	48.5	36	0.0510868
Pyrimidine__ant_agonist	Esophagus_	TRUE	5-8:het:>40Mb	0.5	0.5	0.0547787
Pyrimidine__ant_agonist	Esophagus_	TRUE	9+:het:10Mb-40Mb	0.5	0.5	0.0805779
Pyrimidine__ant_agonist	Esophagus_	TRUE	3-4:het:0-100kb	206.5	120.5	0.0812235
Pyrimidine__ant_agonist	Esophagus_	TRUE	3-4:LOH:>40Mb	0.5	0.5	0.0831605
Pyrimidine__ant_agonist	Esophagus_	TRUE	2:het:100kb-1Mb	12.5	7	0.0862871
Taxane	Esophagus_	TRUE	5-8:LOH:0-100kb	19.5	29.5	0.122549
Pyrimidine__ant_agonist	Esophagus_	TRUE	2:het:1Mb-10Mb	16.5	11.5	0.123944
Platinum	Esophagus_	FALSE	5-8:het:0-100kb	101.5	132.5	0.128646
Taxane	Esophagus_	TRUE	5-8:LOH:100kb-1Mb	3.5	6.5	0.130748
Taxane	Esophagus_	TRUE	5-8:het:>40Mb	0.5	0.5	0.13661
Platinum	Esophagus_	FALSE	1:LOH:100kb-1Mb	11.5	6.5	0.139339
Taxane	Esophagus_	TRUE	2:het:1Mb-10Mb	15.5	12.5	0.147527
Pyrimidine__ant_agonist	Esophagus_	TRUE	3-4:LOH:0-100kb	97.5	56	0.154802
Platinum	Esophagus_	FALSE	2:het:1Mb-10Mb	13.5	12	0.169215
Platinum	Esophagus_	FALSE	2:het:>40Mb	0.5	0.5	0.169914
Taxane	Esophagus_	TRUE	2:het:>40Mb	0.5	0.5	0.172328
Platinum	Esophagus_	FALSE	2:het:0-100kb	26.5	21	0.183366
Platinum	Esophagus_	FALSE	1:LOH:0-100kb	40.5	36.5	0.19313
Platinum	Esophagus_	FALSE	1:LOH:1Mb-10Mb	7.5	5.5	0.196804
Taxane	Esophagus_	TRUE	5-8:het:0-100kb	105.5	127.5	0.206174
Taxane	Esophagus_	TRUE	0:homdel:>1Mb	1.5	2.5	0.207735
Pyrimidine__ant_agonist	Esophagus_	TRUE	2:LOH:0-100kb	58.5	44.5	0.21066
Taxane	Esophagus_	TRUE	2:het:10Mb-40Mb	7.5	6.5	0.222039
Pyrimidine__ant_agonist	Esophagus_	TRUE	3-4:het:100kb-1Mb	60.5	48.5	0.250825
Pyrimidine__ant_agonist	Esophagus_	TRUE	2:LOH:1Mb-10Mb	63.5	41	0.2583
Pyrimidine__ant_agonist	Esophagus_	TRUE	5-8:LOH:10Mb-40Mb	0.5	0.5	0.260961
Platinum	Esophagus_	FALSE	3-4:LOH:>40Mb	0.5	0.5	0.287267
Taxane	Esophagus_	TRUE	2:het:100kb-1Mb	8.5	7.5	0.297607
Taxane	Esophagus_	TRUE	1:LOH:>40Mb	0.5	0.5	0.301731
Platinum	Esophagus_	FALSE	2:het:10Mb-40Mb	7.5	6	0.302946
Pyrimidine__ant_agonist	Esophagus_	TRUE	5-8:LOH:>40Mb	0.5	0.5	0.310771
Taxane	Esophagus_	TRUE	1:LOH:1Mb-10Mb	7	5.5	0.315952
Taxane	Esophagus_	TRUE	9+:LOH:0-100kb	5	6.5	0.316605
Taxane	Esophagus_	TRUE	3-4:het:10Mb-40Mb	34	35.5	0.323187
Platinum	Esophagus_	FALSE	2:het:100kb-1Mb	8.5	7	0.323453
Pyrimidine__ant_agonist	Esophagus_	TRUE	2:het:10Mb-40Mb	8.5	6	0.333461
Platinum	Esophagus_	FALSE	9+:LOH:10Mb-40Mb	0.5	0.5	0.339027
Platinum	Esophagus_	FALSE	9+:LOH:100kb-1Mb	0.5	1.5	0.342687
Pyrimidine__ant_agonist	Esophagus_	TRUE	0:homdel:0-100kb	14.5	12.5	0.347674
Taxane	Esophagus_	TRUE	3-4:LOH:10Mb-40Mb	6.5	6.5	0.352988
Platinum	Esophagus_	FALSE	1:LOH:10Mb-40Mb	3.5	2.5	0.354275
Pyrimidine__ant_agonist	Esophagus_	TRUE	1:LOH:1Mb-10Mb	10.5	6	0.373168
Platinum	Esophagus_	FALSE	9+:het:1Mb-10Mb	1.5	2.5	0.376072
Pyrimidine__ant_agonist	Esophagus_	TRUE	5-8:het:100kb-1Mb	33.5	28.5	0.394016
Pyrimidine__ant_agonist	Esophagus_	TRUE	3-4:LOH:10Mb-40Mb	4.5	6.5	0.397072
Platinum	Esophagus_	FALSE	9+:LOH:1Mb-10Mb	0.5	0.5	0.404492
Taxane	Esophagus_	TRUE	3-4:LOH:>40Mb	0.5	0.5	0.405335
Taxane	Esophagus_	TRUE	9+:LOH:1Mb-10Mb	0.5	0.5	0.413371
Pyrimidine__ant_agonist	Esophagus_	TRUE	5-8:het:1Mb-10Mb	25.5	29	0.414105
Platinum	Esophagus_	FALSE	9+:het:10Mb-40Mb	0.5	0.5	0.42769
Taxane	Esophagus_	TRUE	2:het:0-100kb	24	24.5	0.436405
Platinum	Esophagus_	FALSE	2:LOH:1Mb-10Mb	45.5	40.5	0.439688
Platinum	Esophagus_	FALSE	5-8:LOH:0-100kb	20.5	28	0.441299
Platinum	Esophagus_	FALSE	3-4:het:1Mb-10Mb	110.5	129	0.441429
Platinum	Esophagus_	FALSE	2:LOH:10Mb-40Mb	20.5	16.5	0.449746
Pyrimidine__ant_agonist	Esophagus_	TRUE	3-4:LOH:100kb-1Mb	19.5	13.5	0.46456
Pyrimidine__ant_agonist	Esophagus_	TRUE	1:LOH:>40Mb	0.5	0.5	0.470419
Taxane	Esophagus_	TRUE	2:LOH:1Mb-10Mb	46	41.5	0.471363
Platinum	Esophagus_	FALSE	9+:het:100kb-1Mb	12.5	11	0.482494
Taxane	Esophagus_	TRUE	9+:LOH:10Mb-40Mb	0.5	0.5	0.488263
Taxane	Esophagus_	TRUE	2:LOH:100kb-1Mb	16.5	18.5	0.492039
Taxane	Esophagus_	TRUE	3-4:LOH:1Mb-10Mb	20	23.5	0.494015
Pyrimidine__ant_agonist	Esophagus_	TRUE	3-4:het:1Mb-10Mb	121.5	116	0.523305
Taxane	Esophagus_	TRUE	1:LOH:10Mb-40Mb	3.5	2.5	0.524814
Taxane	Esophagus_	TRUE	3-4:LOH:100kb-1Mb	13	14.5	0.545144
Pyrimidine__ant_agonist	Esophagus_	TRUE	2:LOH:100kb-1Mb	18.5	17.5	0.560933
Taxane	Esophagus_	TRUE	3-4:het:1Mb-10Mb	112	121.5	0.563684
Platinum	Esophagus_	FALSE	5-8:het:1Mb-10Mb	26.5	29	0.567528
Taxane	Esophagus_	TRUE	0:homdel:100kb-1Mb	3.5	3.5	0.574448
Taxane	Esophagus_	TRUE	2:LOH:10Mb-40Mb	22	16.5	0.575852
Platinum	Esophagus_	FALSE	2:LOH:0-100kb	48.5	44.5	0.57731
Taxane	Esophagus_	TRUE	9+:het:1Mb-10Mb	1.5	2.5	0.595937
Platinum	Esophagus_	FALSE	2:LOH:100kb-1Mb	17.5	19	0.59699
Taxane	Esophagus_	TRUE	1:LOH:0-100kb	39.5	37.5	0.6075
Taxane	Esophagus_	TRUE	5-8:het:100kb-1Mb	26.5	32.5	0.609619
Pyrimidine__ant_agonist	Esophagus_	TRUE	5-8:LOH:100kb-1Mb	4.5	5	0.610988
Taxane	Esophagus_	TRUE	5-8:het:10Mb-40Mb	4.5	3.5	0.622389
Pyrimidine__ant_agonist	Esophagus_	TRUE	9+:LOH:10Mb-40Mb	0.5	0.5	0.628708
Pyrimidine__ant_agonist	Esophagus_	TRUE	9+:LOH:100kb-1Mb	2.5	1	0.650093
Taxane	Esophagus_	TRUE	3-4:het:>40Mb	0.5	0.5	0.650366
Taxane	Esophagus_	TRUE	3-4:LOH:0-100kb	53	69.5	0.655072
Platinum	Esophagus_	FALSE	5-8:LOH:100kb-1Mb	4.5	6	0.656769
Pyrimidine__ant_agonist	Esophagus_	TRUE	2:LOH:>40Mb	0.5	1.5	0.66883
Platinum	Esophagus_	FALSE	5-8:LOH:10Mb-40Mb	0.5	0.5	0.670907
Taxane	Esophagus_	TRUE	9+:het:10Mb-40Mb	0.5	0.5	0.674804
Taxane	Esophagus_	TRUE	9+:het:100kb-1Mb	13	11.5	0.689959
Taxane	Esophagus_	TRUE	5-8:LOH:1Mb-10Mb	2	2.5	0.690174
Taxane	Esophagus_	TRUE	3-4:het:100kb-1Mb	47.5	53.5	0.692758
Platinum	Esophagus_	FALSE	3-4:het:>40Mb	0.5	0.5	0.708354
Taxane	Esophagus_	TRUE	5-8:LOH:>40Mb	0.5	0.5	0.711222
Platinum	Esophagus_	FALSE	1:LOH:>40Mb	0.5	0.5	0.711952
Pyrimidine__ant_agonist	Esophagus_	TRUE	0:homdel:100kb-1Mb	3.5	3.5	0.713443
Pyrimidine__ant_agonist	Esophagus_	TRUE	9+:het:1Mb-10Mb	1.5	2.5	0.721411
Platinum	Esophagus_	FALSE	5-8:het:100kb-1Mb	29.5	33	0.728129
Taxane	Esophagus_	TRUE	1:LOH:100kb-1Mb	9	7.5	0.730977
Pyrimidine__ant_agonist	Esophagus_	TRUE	3-4:LOH:1Mb-10Mb	24.5	22.5	0.740111
Taxane	Esophagus_	TRUE	5-8:LOH:10Mb-40Mb	0.5	0.5	0.759734
Platinum	Esophagus_	FALSE	3-4:het:100kb-1Mb	49.5	52	0.760733
Platinum	Esophagus_	FALSE	5-8:het:10Mb-40Mb	3.5	3.5	0.76145
Taxane	Esophagus_	TRUE	0:homdel:0-100kb	12.5	13.5	0.781836
Platinum	Esophagus_	FALSE	5-8:LOH:1Mb-10Mb	2.5	2.5	0.783661
Platinum	Esophagus_	FALSE	3-4:LOH:10Mb-40Mb	6.5	6.5	0.784507
Platinum	Esophagus_	FALSE	3-4:het:0-100kb	126.5	120.5	0.793797
Pyrimidine__ant_agonist	Esophagus_	TRUE	5-8:LOH:0-100kb	25.5	25	0.797331
Taxane	Esophagus_	TRUE	2:LOH:>40Mb	1	1.5	0.807139
Taxane	Esophagus_	TRUE	9+:het:0-100kb	51	48.5	0.826789
Platinum	Esophagus_	FALSE	3-4:LOH:0-100kb	60.5	63.5	0.849637
Pyrimidine__ant_agonist	Esophagus_	TRUE	2:LOH:10Mb-40Mb	19.5	18	0.861225
Pyrimidine__ant_agonist	Esophagus_	TRUE	0:homdel:>1Mb	2.5	2.5	0.863458
Platinum	Esophagus_	FALSE	3-4:LOH:100kb-1Mb	16.5	13	0.876672
Platinum	Esophagus_	FALSE	0:homdel:0-100kb	13.5	13	0.881101
Platinum	Esophagus_	FALSE	9+:LOH:0-100kb	6.5	6.5	0.898955
Pyrimidine__ant_agonist	Esophagus_	TRUE	5-8:LOH:1Mb-10Mb	2.5	2.5	0.907632
Platinum	Esophagus_	FALSE	3-4:LOH:1Mb-10Mb	22.5	23.5	0.908503
Platinum	Esophagus_	FALSE	9+:het:0-100kb	55.5	47.5	0.908519
Taxane	Esophagus_	TRUE	2:LOH:0-100kb	44	48.5	0.912873
Pyrimidine__ant_agonist	Esophagus_	TRUE	3-4:het:>40Mb	0.5	0.5	0.920961
Platinum	Esophagus_	FALSE	0:homdel:>1Mb	2.5	2.5	0.922514
Pyrimidine__ant_agonist	Esophagus_	TRUE	9+:LOH:0-100kb	6.5	6.5	0.922941
Pyrimidine__ant_agonist	Esophagus_	TRUE	9+:het:0-100kb	51.5	48	0.937467
Platinum	Esophagus_	FALSE	0:homdel:100kb-1Mb	3.5	3.5	0.937584
Platinum	Esophagus_	FALSE	5-8:LOH:>40Mb	0.5	0.5	0.949919
Pyrimidine__ant_agonist	Esophagus_	TRUE	2:het:>40Mb	0.5	0.5	0.951744
Taxane	Esophagus_	TRUE	5-8:het:1Mb-10Mb	27	28.5	0.95637
Platinum	Esophagus_	FALSE	2:LOH:>40Mb	0.5	1.5	0.965644
Pyrimidine__ant_agonist	Esophagus_	TRUE	5-8:het:0-100kb	109.5	123.5	0.968713
Pyrimidine__ant_agonist	Esophagus_	TRUE	1:LOH:10Mb-40Mb	3.5	3.5	0.971244
Pyrimidine__ant_agonist	Esophagus_	TRUE	9+:het:100kb-1Mb	8.5	11.5	0.977196
Pyrimidine__ant_agonist	Esophagus_	TRUE	9+:LOH:1Mb-10Mb	0.5	0.5	0.978611
Taxane	Esophagus_	TRUE	3-4:het:0-100kb	130.5	124.5	0.997575
Pyrimidine__ant_agonist	Lung_Non-small cell carcinoma	TRUE	2:LOH:1Mb-10Mb	34	16.5	1.23748e-05
Pyrimidine__ant_agonist	Lung_Non-small cell carcinoma	TRUE	0:homdel:0-100kb	8.5	4.5	1.36496e-05
Pyrimidine__ant_agonist	Lung_Non-small cell carcinoma	TRUE	1:LOH:0-100kb	47.5	16.5	2.15402e-05
Pyrimidine__ant_agonist	Lung_Non-small cell carcinoma	TRUE	3-4:het:>40Mb	1.5	5.5	3.82204e-05
Anti_EGFR	Lung_Non-small cell carcinoma	FALSE	0:homdel:0-100kb	2.5	5.5	6.38074e-05
Pyrimidine__ant_agonist	Lung_Non-small cell carcinoma	TRUE	2:het:0-100kb	26.5	10.5	8.24757e-05
Platinum	Lung_Non-small cell carcinoma	FALSE	3-4:het:1Mb-10Mb	57.5	44.5	8.47348e-05
Pyrimidine__ant_agonist	Lung_Non-small cell carcinoma	TRUE	3-4:het:1Mb-10Mb	97.5	45.5	0.000138058
Pyrimidine__ant_agonist	Lung_Non-small cell carcinoma	TRUE	2:LOH:10Mb-40Mb	23.5	13.5	0.000176406
Platinum	Lung_Non-small cell carcinoma	FALSE	1:LOH:0-100kb	21.5	15.5	0.000179991
Anti_EGFR	Lung_Non-small cell carcinoma	FALSE	1:LOH:0-100kb	12.5	18	0.00036766
Pyrimidine__ant_agonist	Lung_Non-small cell carcinoma	TRUE	2:het:1Mb-10Mb	13.5	4.5	0.000454485
Anti_EGFR	Lung_Non-small cell carcinoma	FALSE	2:LOH:10Mb-40Mb	10.5	15.5	0.000498172
Pyrimidine__ant_agonist	Lung_Non-small cell carcinoma	TRUE	2:LOH:0-100kb	44	24.5	0.000563086
Platinum	Lung_Non-small cell carcinoma	FALSE	2:het:0-100kb	14.5	9.5	0.000638494
Anti_EGFR	Lung_Non-small cell carcinoma	FALSE	3-4:LOH:>40Mb	1.5	1.5	0.00106725
Pyrimidine__ant_agonist	Lung_Non-small cell carcinoma	TRUE	3-4:LOH:0-100kb	50	23.5	0.001162
Platinum	Lung_Non-small cell carcinoma	FALSE	3-4:het:100kb-1Mb	30.5	22.5	0.00116425
Platinum	Lung_Non-small cell carcinoma	FALSE	0:homdel:0-100kb	6.5	3.5	0.00138357
Platinum	Lung_Non-small cell carcinoma	FALSE	5-8:het:10Mb-40Mb	5.5	8.5	0.00147774
Platinum	Lung_Non-small cell carcinoma	FALSE	2:het:10Mb-40Mb	6.5	3.5	0.00152546
Platinum	Lung_Non-small cell carcinoma	FALSE	3-4:het:0-100kb	71.5	53.5	0.00266273
Pyrimidine__ant_agonist	Lung_Non-small cell carcinoma	TRUE	3-4:LOH:>40Mb	0.5	1.5	0.00319226
Anti_EGFR	Lung_Non-small cell carcinoma	FALSE	2:LOH:1Mb-10Mb	13.5	17.5	0.00359607
Anti_EGFR	Lung_Non-small cell carcinoma	FALSE	3-4:het:1Mb-10Mb	38.5	50	0.00384322
Pyrimidine__ant_agonist	Lung_Non-small cell carcinoma	TRUE	3-4:het:0-100kb	93.5	58.5	0.00397014
Anti_EGFR	Lung_Non-small cell carcinoma	FALSE	9+:het:>40Mb	0.5	0.5	0.00431984
Platinum	Lung_Non-small cell carcinoma	FALSE	5-8:het:>40Mb	0.5	0.5	0.00453826
Platinum	Lung_Non-small cell carcinoma	FALSE	2:het:100kb-1Mb	3.5	2.5	0.00454142
Pyrimidine__ant_agonist	Lung_Non-small cell carcinoma	TRUE	2:het:100kb-1Mb	6.5	2.5	0.00480172
Platinum	Lung_Non-small cell carcinoma	FALSE	2:het:1Mb-10Mb	7.5	4.5	0.00497085
Pyrimidine__ant_agonist	Lung_Non-small cell carcinoma	TRUE	5-8:het:>40Mb	0.5	0.5	0.00761073
Anti_EGFR	Lung_Non-small cell carcinoma	FALSE	9+:LOH:>40Mb	0.5	0.5	0.00782712
Platinum	Lung_Non-small cell carcinoma	FALSE	3-4:het:>40Mb	3.5	5.5	0.0083963
Pyrimidine__ant_agonist	Lung_Non-small cell carcinoma	TRUE	1:LOH:1Mb-10Mb	7.5	3.5	0.00842559
Pyrimidine__ant_agonist	Lung_Non-small cell carcinoma	TRUE	2:LOH:100kb-1Mb	18	8.5	0.00867312
Pyrimidine__ant_agonist	Lung_Non-small cell carcinoma	TRUE	5-8:LOH:0-100kb	21	6.5	0.0094355
Platinum	Lung_Non-small cell carcinoma	FALSE	2:LOH:0-100kb	27	23.5	0.0110019
Platinum	Lung_Non-small cell carcinoma	FALSE	1:LOH:1Mb-10Mb	3.5	3.5	0.0127734
Platinum	Lung_Non-small cell carcinoma	FALSE	9+:het:100kb-1Mb	5.5	8.5	0.0143253
Platinum	Lung_Non-small cell carcinoma	FALSE	3-4:LOH:>40Mb	0.5	1.5	0.0151489
Anti_EGFR	Lung_Non-small cell carcinoma	FALSE	1:LOH:100kb-1Mb	1.5	3.5	0.0154976
Platinum	Lung_Non-small cell carcinoma	FALSE	5-8:LOH:>40Mb	0.5	0.5	0.0174
Pyrimidine__ant_agonist	Lung_Non-small cell carcinoma	TRUE	1:LOH:100kb-1Mb	5	3.5	0.0175959
Platinum	Lung_Non-small cell carcinoma	FALSE	9+:het:0-100kb	17	26.5	0.0203834
Anti_EGFR	Lung_Non-small cell carcinoma	FALSE	3-4:het:>40Mb	6.5	4.5	0.0222298
Platinum	Lung_Non-small cell carcinoma	FALSE	2:LOH:1Mb-10Mb	21.5	15.5	0.0228257
Platinum	Lung_Non-small cell carcinoma	FALSE	2:LOH:10Mb-40Mb	16.5	13.5	0.024098
Platinum	Lung_Non-small cell carcinoma	FALSE	5-8:LOH:10Mb-40Mb	0.5	0.5	0.0248895
Pyrimidine__ant_agonist	Lung_Non-small cell carcinoma	TRUE	2:het:>40Mb	0.5	0.5	0.0277197
Pyrimidine__ant_agonist	Lung_Non-small cell carcinoma	TRUE	3-4:LOH:1Mb-10Mb	21	12.5	0.0279568
Pyrimidine__ant_agonist	Lung_Non-small cell carcinoma	TRUE	5-8:het:10Mb-40Mb	4.5	7.5	0.0292
Platinum	Lung_Non-small cell carcinoma	FALSE	3-4:het:10Mb-40Mb	33.5	31.5	0.0294258
Pyrimidine__ant_agonist	Lung_Non-small cell carcinoma	TRUE	3-4:het:100kb-1Mb	35	23.5	0.0307732
Folate_antagonist	Lung_Non-small cell carcinoma	TRUE	2:het:10Mb-40Mb	6	3.5	0.0309364
Pyrimidine__ant_agonist	Lung_Non-small cell carcinoma	TRUE	1:LOH:10Mb-40Mb	3.5	1.5	0.0313791
Anti_EGFR	Lung_Non-small cell carcinoma	FALSE	2:LOH:0-100kb	22.5	25.5	0.0349445
Folate_antagonist	Lung_Non-small cell carcinoma	TRUE	5-8:het:10Mb-40Mb	5.5	8.5	0.0362753
Pyrimidine__ant_agonist	Lung_Non-small cell carcinoma	TRUE	2:LOH:>40Mb	1.5	3.5	0.0389127
Anti_EGFR	Lung_Non-small cell carcinoma	FALSE	5-8:LOH:10Mb-40Mb	0.5	0.5	0.04011
Pyrimidine__ant_agonist	Lung_Non-small cell carcinoma	TRUE	0:homdel:>1Mb	1.5	0.5	0.0427014
Anti_EGFR	Lung_Non-small cell carcinoma	FALSE	3-4:het:10Mb-40Mb	31.5	32.5	0.0436152
Platinum	Lung_Non-small cell carcinoma	FALSE	1:LOH:10Mb-40Mb	2.5	1.5	0.0452305
Anti_EGFR	Lung_Non-small cell carcinoma	FALSE	2:het:0-100kb	7.5	11.5	0.0505585
Anti_EGFR	Lung_Non-small cell carcinoma	FALSE	5-8:het:>40Mb	1.5	0.5	0.0558641
Folate_antagonist	Lung_Non-small cell carcinoma	TRUE	3-4:het:100kb-1Mb	28	23.5	0.06068
Pyrimidine__ant_agonist	Lung_Non-small cell carcinoma	TRUE	9+:het:10Mb-40Mb	0.5	0.5	0.0644156
Pyrimidine__ant_agonist	Lung_Non-small cell carcinoma	TRUE	2:het:10Mb-40Mb	6.5	4.5	0.0676605
Folate_antagonist	Lung_Non-small cell carcinoma	TRUE	9+:het:100kb-1Mb	5.5	8.5	0.0688213
Folate_antagonist	Lung_Non-small cell carcinoma	TRUE	9+:het:0-100kb	19	25.5	0.0694123
Platinum	Lung_Non-small cell carcinoma	FALSE	9+:het:1Mb-10Mb	2.5	3.5	0.077528
Anti_EGFR	Lung_Non-small cell carcinoma	FALSE	3-4:het:100kb-1Mb	20.5	24.5	0.081536
Pyrimidine__ant_agonist	Lung_Non-small cell carcinoma	TRUE	9+:LOH:0-100kb	3.5	1.5	0.0825362
Pyrimidine__ant_agonist	Lung_Non-small cell carcinoma	TRUE	5-8:LOH:>40Mb	0.5	0.5	0.0827187
Folate_antagonist	Lung_Non-small cell carcinoma	TRUE	9+:LOH:10Mb-40Mb	0.5	0.5	0.0833394
Anti_EGFR	Lung_Non-small cell carcinoma	FALSE	9+:LOH:100kb-1Mb	0.5	0.5	0.0896764
Pyrimidine__ant_agonist	Lung_Non-small cell carcinoma	TRUE	9+:LOH:1Mb-10Mb	0.5	0.5	0.0993815
Anti_EGFR	Lung_Non-small cell carcinoma	FALSE	1:LOH:>40Mb	0.5	0.5	0.110498
Platinum	Lung_Non-small cell carcinoma	FALSE	0:homdel:>1Mb	1.5	0.5	0.11153
Platinum	Lung_Non-small cell carcinoma	FALSE	3-4:LOH:0-100kb	27.5	23.5	0.118019
Anti_EGFR	Lung_Non-small cell carcinoma	FALSE	2:het:>40Mb	1.5	0.5	0.121302
Folate_antagonist	Lung_Non-small cell carcinoma	TRUE	3-4:het:1Mb-10Mb	51.5	45.5	0.124241
Platinum	Lung_Non-small cell carcinoma	FALSE	1:LOH:100kb-1Mb	3.5	3.5	0.138972
Folate_antagonist	Lung_Non-small cell carcinoma	TRUE	9+:het:1Mb-10Mb	2.5	3.5	0.142423
Anti_EGFR	Lung_Non-small cell carcinoma	FALSE	3-4:LOH:0-100kb	23.5	25	0.151963
Anti_EGFR	Lung_Non-small cell carcinoma	FALSE	3-4:het:0-100kb	58.5	60	0.153103
Anti_EGFR	Lung_Non-small cell carcinoma	FALSE	5-8:het:0-100kb	44.5	61.5	0.156208
Anti_EGFR	Lung_Non-small cell carcinoma	FALSE	9+:het:0-100kb	29.5	22	0.160338
Folate_antagonist	Lung_Non-small cell carcinoma	TRUE	3-4:het:10Mb-40Mb	34.5	32.5	0.167056
Anti_EGFR	Lung_Non-small cell carcinoma	FALSE	5-8:LOH:>40Mb	0.5	0.5	0.181447
Pyrimidine__ant_agonist	Lung_Non-small cell carcinoma	TRUE	3-4:LOH:100kb-1Mb	9.5	7.5	0.184078
Platinum	Lung_Non-small cell carcinoma	FALSE	9+:het:10Mb-40Mb	0.5	0.5	0.188071
Anti_EGFR	Lung_Non-small cell carcinoma	FALSE	5-8:LOH:1Mb-10Mb	3.5	2	0.191766
Folate_antagonist	Lung_Non-small cell carcinoma	TRUE	2:het:100kb-1Mb	3	2.5	0.206442
Platinum	Lung_Non-small cell carcinoma	FALSE	3-4:LOH:1Mb-10Mb	15	12.5	0.209494
Folate_antagonist	Lung_Non-small cell carcinoma	TRUE	2:het:1Mb-10Mb	5.5	4.5	0.210844
Folate_antagonist	Lung_Non-small cell carcinoma	TRUE	2:het:0-100kb	12.5	10.5	0.211347
Anti_EGFR	Lung_Non-small cell carcinoma	FALSE	0:homdel:>1Mb	0.5	0.5	0.211805
Anti_EGFR	Lung_Non-small cell carcinoma	FALSE	9+:het:100kb-1Mb	12.5	7.5	0.218356
Anti_EGFR	Lung_Non-small cell carcinoma	FALSE	2:LOH:100kb-1Mb	9.5	9	0.219736
Anti_EGFR	Lung_Non-small cell carcinoma	FALSE	5-8:het:10Mb-40Mb	8.5	7.5	0.226535
Anti_EGFR	Lung_Non-small cell carcinoma	FALSE	3-4:LOH:10Mb-40Mb	7.5	6.5	0.234403
Pyrimidine__ant_agonist	Lung_Non-small cell carcinoma	TRUE	5-8:LOH:10Mb-40Mb	0.5	0.5	0.240553
Folate_antagonist	Lung_Non-small cell carcinoma	TRUE	1:LOH:10Mb-40Mb	2.5	1.5	0.247931
Folate_antagonist	Lung_Non-small cell carcinoma	TRUE	3-4:het:0-100kb	65.5	58.5	0.250478
Platinum	Lung_Non-small cell carcinoma	FALSE	5-8:LOH:0-100kb	8.5	6.5	0.26463
Pyrimidine__ant_agonist	Lung_Non-small cell carcinoma	TRUE	9+:LOH:100kb-1Mb	0.5	0.5	0.289325
Anti_EGFR	Lung_Non-small cell carcinoma	FALSE	9+:LOH:0-100kb	1.5	1.5	0.290592
Anti_EGFR	Lung_Non-small cell carcinoma	FALSE	2:LOH:>40Mb	2.5	3.5	0.291561
Pyrimidine__ant_agonist	Lung_Non-small cell carcinoma	TRUE	5-8:LOH:1Mb-10Mb	3	2.5	0.299711
Platinum	Lung_Non-small cell carcinoma	FALSE	9+:het:>40Mb	0.5	0.5	0.300638
Platinum	Lung_Non-small cell carcinoma	FALSE	2:LOH:100kb-1Mb	9.5	8.5	0.302065
Platinum	Lung_Non-small cell carcinoma	FALSE	5-8:LOH:1Mb-10Mb	1.5	2.5	0.302371
Folate_antagonist	Lung_Non-small cell carcinoma	TRUE	1:LOH:0-100kb	19	16.5	0.315484
Folate_antagonist	Lung_Non-small cell carcinoma	TRUE	5-8:LOH:1Mb-10Mb	1.5	2.5	0.332996
Folate_antagonist	Lung_Non-small cell carcinoma	TRUE	1:LOH:1Mb-10Mb	3.5	3.5	0.335165
Anti_EGFR	Lung_Non-small cell carcinoma	FALSE	2:het:1Mb-10Mb	3.5	5.5	0.337222
Folate_antagonist	Lung_Non-small cell carcinoma	TRUE	3-4:LOH:>40Mb	1.5	1.5	0.339114
Folate_antagonist	Lung_Non-small cell carcinoma	TRUE	2:LOH:>40Mb	3.5	3.5	0.34332
Pyrimidine__ant_agonist	Lung_Non-small cell carcinoma	TRUE	5-8:het:0-100kb	70.5	58.5	0.37494
Pyrimidine__ant_agonist	Lung_Non-small cell carcinoma	TRUE	0:homdel:100kb-1Mb	1.5	1.5	0.382495
Pyrimidine__ant_agonist	Lung_Non-small cell carcinoma	TRUE	3-4:het:10Mb-40Mb	33.5	32.5	0.385687
Folate_antagonist	Lung_Non-small cell carcinoma	TRUE	9+:het:10Mb-40Mb	0.5	0.5	0.390996
Pyrimidine__ant_agonist	Lung_Non-small cell carcinoma	TRUE	5-8:LOH:100kb-1Mb	3.5	2.5	0.392156
Folate_antagonist	Lung_Non-small cell carcinoma	TRUE	3-4:LOH:10Mb-40Mb	6.5	6.5	0.393334
Folate_antagonist	Lung_Non-small cell carcinoma	TRUE	5-8:het:>40Mb	0.5	0.5	0.394971
Pyrimidine__ant_agonist	Lung_Non-small cell carcinoma	TRUE	9+:het:>40Mb	0.5	0.5	0.397922
Anti_EGFR	Lung_Non-small cell carcinoma	FALSE	1:LOH:10Mb-40Mb	1.5	1.5	0.40475
Platinum	Lung_Non-small cell carcinoma	FALSE	9+:LOH:10Mb-40Mb	0.5	0.5	0.412129
Folate_antagonist	Lung_Non-small cell carcinoma	TRUE	0:homdel:100kb-1Mb	0.5	1.5	0.424156
Anti_EGFR	Lung_Non-small cell carcinoma	FALSE	9+:het:1Mb-10Mb	3.5	3	0.424325
Platinum	Lung_Non-small cell carcinoma	FALSE	2:het:>40Mb	0.5	0.5	0.424503
Folate_antagonist	Lung_Non-small cell carcinoma	TRUE	5-8:LOH:>40Mb	0.5	0.5	0.426337
Folate_antagonist	Lung_Non-small cell carcinoma	TRUE	5-8:LOH:10Mb-40Mb	0.5	0.5	0.42741
Folate_antagonist	Lung_Non-small cell carcinoma	TRUE	0:homdel:0-100kb	5	4.5	0.43703
Anti_EGFR	Lung_Non-small cell carcinoma	FALSE	9+:LOH:1Mb-10Mb	0.5	0.5	0.43763
Platinum	Lung_Non-small cell carcinoma	FALSE	5-8:het:1Mb-10Mb	24.5	25.5	0.449938
Anti_EGFR	Lung_Non-small cell carcinoma	FALSE	9+:LOH:10Mb-40Mb	0.5	0.5	0.459642
Anti_EGFR	Lung_Non-small cell carcinoma	FALSE	1:LOH:1Mb-10Mb	3.5	3.5	0.462413
Platinum	Lung_Non-small cell carcinoma	FALSE	3-4:LOH:10Mb-40Mb	6.5	6.5	0.477769
Anti_EGFR	Lung_Non-small cell carcinoma	FALSE	0:homdel:100kb-1Mb	0.5	1.5	0.532905
Folate_antagonist	Lung_Non-small cell carcinoma	TRUE	2:LOH:0-100kb	25.5	24.5	0.536069
Folate_antagonist	Lung_Non-small cell carcinoma	TRUE	3-4:LOH:100kb-1Mb	8.5	7.5	0.549277
Platinum	Lung_Non-small cell carcinoma	FALSE	5-8:het:0-100kb	61.5	57.5	0.565552
Platinum	Lung_Non-small cell carcinoma	FALSE	0:homdel:100kb-1Mb	0.5	1.5	0.567605
Folate_antagonist	Lung_Non-small cell carcinoma	TRUE	5-8:het:1Mb-10Mb	23.5	25.5	0.569276
Folate_antagonist	Lung_Non-small cell carcinoma	TRUE	5-8:het:100kb-1Mb	21.5	23.5	0.577172
Platinum	Lung_Non-small cell carcinoma	FALSE	9+:LOH:1Mb-10Mb	0.5	0.5	0.580477
Folate_antagonist	Lung_Non-small cell carcinoma	TRUE	9+:LOH:>40Mb	0.5	0.5	0.621376
Pyrimidine__ant_agonist	Lung_Non-small cell carcinoma	TRUE	5-8:het:100kb-1Mb	21.5	22.5	0.624256
Anti_EGFR	Lung_Non-small cell carcinoma	FALSE	9+:het:10Mb-40Mb	0.5	0.5	0.665393
Folate_antagonist	Lung_Non-small cell carcinoma	TRUE	9+:het:>40Mb	0.5	0.5	0.669805
Pyrimidine__ant_agonist	Lung_Non-small cell carcinoma	TRUE	9+:LOH:>40Mb	0.5	0.5	0.679527
Platinum	Lung_Non-small cell carcinoma	FALSE	3-4:LOH:100kb-1Mb	8.5	7.5	0.680107
Anti_EGFR	Lung_Non-small cell carcinoma	FALSE	5-8:LOH:0-100kb	7.5	6.5	0.689497
Platinum	Lung_Non-small cell carcinoma	FALSE	1:LOH:>40Mb	0.5	0.5	0.704455
Folate_antagonist	Lung_Non-small cell carcinoma	TRUE	5-8:LOH:100kb-1Mb	2.5	2.5	0.711085
Folate_antagonist	Lung_Non-small cell carcinoma	TRUE	5-8:het:0-100kb	58.5	59.5	0.719235
Anti_EGFR	Lung_Non-small cell carcinoma	FALSE	5-8:het:100kb-1Mb	21.5	23.5	0.725767
Platinum	Lung_Non-small cell carcinoma	FALSE	9+:LOH:0-100kb	1.5	1.5	0.73247
Anti_EGFR	Lung_Non-small cell carcinoma	FALSE	3-4:LOH:1Mb-10Mb	14.5	12.5	0.740848
Anti_EGFR	Lung_Non-small cell carcinoma	FALSE	2:het:10Mb-40Mb	4.5	4.5	0.754334
Folate_antagonist	Lung_Non-small cell carcinoma	TRUE	3-4:LOH:1Mb-10Mb	14	12.5	0.759759
Platinum	Lung_Non-small cell carcinoma	FALSE	5-8:LOH:100kb-1Mb	2.5	2.5	0.766595
Platinum	Lung_Non-small cell carcinoma	FALSE	5-8:het:100kb-1Mb	22.5	22.5	0.768774
Folate_antagonist	Lung_Non-small cell carcinoma	TRUE	3-4:LOH:0-100kb	22	24.5	0.772743
Anti_EGFR	Lung_Non-small cell carcinoma	FALSE	5-8:het:1Mb-10Mb	21.5	25.5	0.78269
Folate_antagonist	Lung_Non-small cell carcinoma	TRUE	9+:LOH:1Mb-10Mb	0.5	0.5	0.813868
Anti_EGFR	Lung_Non-small cell carcinoma	FALSE	3-4:LOH:100kb-1Mb	7.5	7.5	0.818985
Folate_antagonist	Lung_Non-small cell carcinoma	TRUE	2:LOH:1Mb-10Mb	16.5	16.5	0.820389
Folate_antagonist	Lung_Non-small cell carcinoma	TRUE	2:LOH:10Mb-40Mb	14.5	14.5	0.825279
Folate_antagonist	Lung_Non-small cell carcinoma	TRUE	5-8:LOH:0-100kb	6.5	6.5	0.828653
Folate_antagonist	Lung_Non-small cell carcinoma	TRUE	0:homdel:>1Mb	0.5	0.5	0.831207
Folate_antagonist	Lung_Non-small cell carcinoma	TRUE	2:het:>40Mb	0.5	0.5	0.853563
Pyrimidine__ant_agonist	Lung_Non-small cell carcinoma	TRUE	9+:LOH:10Mb-40Mb	0.5	0.5	0.858
Folate_antagonist	Lung_Non-small cell carcinoma	TRUE	1:LOH:100kb-1Mb	3	3.5	0.867383
Folate_antagonist	Lung_Non-small cell carcinoma	TRUE	1:LOH:>40Mb	0.5	0.5	0.896232
Pyrimidine__ant_agonist	Lung_Non-small cell carcinoma	TRUE	1:LOH:>40Mb	0.5	0.5	0.901177
Platinum	Lung_Non-small cell carcinoma	FALSE	9+:LOH:>40Mb	0.5	0.5	0.90432
Anti_EGFR	Lung_Non-small cell carcinoma	FALSE	5-8:LOH:100kb-1Mb	1.5	2.5	0.907336
Folate_antagonist	Lung_Non-small cell carcinoma	TRUE	3-4:het:>40Mb	4.5	4.5	0.907998
Folate_antagonist	Lung_Non-small cell carcinoma	TRUE	9+:LOH:0-100kb	1.5	1.5	0.910982
Anti_EGFR	Lung_Non-small cell carcinoma	FALSE	2:het:100kb-1Mb	2.5	2.5	0.918255
Pyrimidine__ant_agonist	Lung_Non-small cell carcinoma	TRUE	9+:het:1Mb-10Mb	2.5	3.5	0.921438
Pyrimidine__ant_agonist	Lung_Non-small cell carcinoma	TRUE	9+:het:100kb-1Mb	10	7.5	0.942909
Folate_antagonist	Lung_Non-small cell carcinoma	TRUE	2:LOH:100kb-1Mb	9.5	8.5	0.943548
Platinum	Lung_Non-small cell carcinoma	FALSE	9+:LOH:100kb-1Mb	0.5	0.5	0.96261
Platinum	Lung_Non-small cell carcinoma	FALSE	2:LOH:>40Mb	2.5	3.5	0.96457
Folate_antagonist	Lung_Non-small cell carcinoma	TRUE	9+:LOH:100kb-1Mb	0.5	0.5	0.993048
Pyrimidine__ant_agonist	Lung_Non-small cell carcinoma	TRUE	9+:het:0-100kb	23.5	22.5	0.994684
Pyrimidine__ant_agonist	Lung_Non-small cell carcinoma	TRUE	3-4:LOH:10Mb-40Mb	8	6.5	0.996199
Pyrimidine__ant_agonist	Lung_Non-small cell carcinoma	TRUE	5-8:het:1Mb-10Mb	28	24.5	1
Platinum	Ovary_	FALSE	0:homdel:100kb-1Mb	1.5	0.5	0.0283219
Platinum	Ovary_	FALSE	9+:LOH:0-100kb	1.5	0.5	0.0470758
Platinum	Ovary_	FALSE	9+:LOH:100kb-1Mb	0.5	0.5	0.0718965
Platinum	Ovary_	FALSE	5-8:LOH:0-100kb	9.5	5.5	0.0935934
Taxane	Ovary_	TRUE	9+:LOH:0-100kb	1.5	0.5	0.106128
Platinum	Ovary_	FALSE	2:het:>40Mb	0.5	0.5	0.131062
Taxane	Ovary_	TRUE	9+:LOH:100kb-1Mb	0.5	0.5	0.145589
Platinum	Ovary_	FALSE	1:LOH:100kb-1Mb	6.5	4.5	0.182211
Platinum	Ovary_	FALSE	2:het:100kb-1Mb	9.5	3.5	0.182859
Platinum	Ovary_	FALSE	5-8:LOH:100kb-1Mb	3.5	1.5	0.210504
Platinum	Ovary_	FALSE	9+:het:0-100kb	14.5	11.5	0.224636
Taxane	Ovary_	TRUE	0:homdel:100kb-1Mb	1.5	0.5	0.232485
Taxane	Ovary_	TRUE	5-8:LOH:0-100kb	9.5	6.5	0.260422
Platinum	Ovary_	FALSE	5-8:LOH:10Mb-40Mb	0.5	0.5	0.262679
Platinum	Ovary_	FALSE	9+:LOH:10Mb-40Mb	0.5	0.5	0.29203
Taxane	Ovary_	TRUE	2:het:100kb-1Mb	9.5	4.5	0.296365
Taxane	Ovary_	TRUE	5-8:LOH:>40Mb	0.5	0.5	0.322931
Platinum	Ovary_	FALSE	3-4:LOH:10Mb-40Mb	3.5	3.5	0.325895
Taxane	Ovary_	TRUE	1:LOH:100kb-1Mb	6.5	4.5	0.328602
Taxane	Ovary_	TRUE	9+:het:10Mb-40Mb	0.5	0.5	0.353487
Taxane	Ovary_	TRUE	9+:LOH:10Mb-40Mb	0.5	0.5	0.368516
Platinum	Ovary_	FALSE	9+:het:100kb-1Mb	7.5	3.5	0.370654
Platinum	Ovary_	FALSE	5-8:LOH:1Mb-10Mb	2.5	1.5	0.386183
Taxane	Ovary_	TRUE	9+:LOH:1Mb-10Mb	0.5	0.5	0.408618
Platinum	Ovary_	FALSE	5-8:LOH:>40Mb	0.5	0.5	0.40977
Taxane	Ovary_	TRUE	9+:het:>40Mb	0.5	0.5	0.412177
Platinum	Ovary_	FALSE	3-4:LOH:0-100kb	39.5	24.5	0.418194
Platinum	Ovary_	FALSE	2:LOH:10Mb-40Mb	13.5	11.5	0.425775
Taxane	Ovary_	TRUE	3-4:LOH:10Mb-40Mb	3.5	3.5	0.429589
Platinum	Ovary_	FALSE	0:homdel:0-100kb	3.5	4.5	0.434392
Platinum	Ovary_	FALSE	5-8:het:0-100kb	90.5	79.5	0.439975
Platinum	Ovary_	FALSE	3-4:het:>40Mb	0.5	1.5	0.441625
Taxane	Ovary_	TRUE	2:het:>40Mb	0.5	0.5	0.443823
Taxane	Ovary_	TRUE	3-4:LOH:>40Mb	0.5	0.5	0.446294
Platinum	Ovary_	FALSE	9+:het:1Mb-10Mb	1.5	1.5	0.449099
Platinum	Ovary_	FALSE	9+:het:>40Mb	0.5	0.5	0.450408
Taxane	Ovary_	TRUE	5-8:LOH:10Mb-40Mb	0.5	0.5	0.487688
Taxane	Ovary_	TRUE	2:het:10Mb-40Mb	7.5	5.5	0.534998
Platinum	Ovary_	FALSE	3-4:LOH:100kb-1Mb	15.5	12.5	0.547447
Platinum	Ovary_	FALSE	9+:het:10Mb-40Mb	0.5	0.5	0.564283
Platinum	Ovary_	FALSE	3-4:LOH:1Mb-10Mb	19.5	14.5	0.57217
Platinum	Ovary_	FALSE	3-4:het:100kb-1Mb	54.5	41.5	0.572688
Platinum	Ovary_	FALSE	5-8:het:100kb-1Mb	45.5	34.5	0.57712
Platinum	Ovary_	FALSE	2:LOH:100kb-1Mb	14.5	9.5	0.613999
Taxane	Ovary_	TRUE	5-8:LOH:100kb-1Mb	2.5	3.5	0.614871
Platinum	Ovary_	FALSE	9+:LOH:1Mb-10Mb	0.5	0.5	0.635668
Taxane	Ovary_	TRUE	2:LOH:1Mb-10Mb	30.5	22.5	0.643848
Taxane	Ovary_	TRUE	2:LOH:0-100kb	34.5	29.5	0.643972
Taxane	Ovary_	TRUE	3-4:het:>40Mb	1.5	1.5	0.661566
Platinum	Ovary_	FALSE	3-4:LOH:>40Mb	0.5	0.5	0.683461
Taxane	Ovary_	TRUE	1:LOH:10Mb-40Mb	3.5	2.5	0.698261
Taxane	Ovary_	TRUE	1:LOH:1Mb-10Mb	6.5	5.5	0.705194
Taxane	Ovary_	TRUE	0:homdel:>1Mb	0.5	0.5	0.710723
Platinum	Ovary_	FALSE	5-8:het:10Mb-40Mb	4.5	4.5	0.717959
Platinum	Ovary_	FALSE	2:LOH:>40Mb	1.5	0.5	0.73371
Platinum	Ovary_	FALSE	1:LOH:1Mb-10Mb	7.5	4.5	0.735687
Taxane	Ovary_	TRUE	5-8:het:1Mb-10Mb	40.5	39.5	0.7463
Taxane	Ovary_	TRUE	5-8:het:0-100kb	90.5	79.5	0.784114
Platinum	Ovary_	FALSE	0:homdel:>1Mb	0.5	0.5	0.794857
Platinum	Ovary_	FALSE	3-4:het:1Mb-10Mb	119.5	111.5	0.796002
Taxane	Ovary_	TRUE	2:LOH:100kb-1Mb	13.5	9.5	0.796533
Taxane	Ovary_	TRUE	2:het:0-100kb	21.5	29.5	0.801845
Platinum	Ovary_	FALSE	2:het:0-100kb	21.5	29.5	0.8037
Taxane	Ovary_	TRUE	3-4:LOH:1Mb-10Mb	15.5	16.5	0.811892
Taxane	Ovary_	TRUE	9+:het:100kb-1Mb	4.5	5.5	0.812196
Platinum	Ovary_	FALSE	1:LOH:0-100kb	23.5	28.5	0.824544
Taxane	Ovary_	TRUE	0:homdel:0-100kb	3.5	4.5	0.831397
Taxane	Ovary_	TRUE	5-8:het:>40Mb	0.5	0.5	0.834731
Platinum	Ovary_	FALSE	2:LOH:1Mb-10Mb	37.5	22.5	0.842896
Taxane	Ovary_	TRUE	3-4:het:0-100kb	115.5	93.5	0.863722
Taxane	Ovary_	TRUE	3-4:LOH:0-100kb	38.5	31.5	0.87926
Platinum	Ovary_	FALSE	5-8:het:1Mb-10Mb	42.5	39.5	0.879887
Platinum	Ovary_	FALSE	5-8:het:>40Mb	0.5	0.5	0.880505
Platinum	Ovary_	FALSE	3-4:het:0-100kb	115.5	93.5	0.893164
Platinum	Ovary_	FALSE	1:LOH:10Mb-40Mb	2.5	2.5	0.894526
Platinum	Ovary_	FALSE	2:het:10Mb-40Mb	6.5	5.5	0.89796
Taxane	Ovary_	TRUE	9+:het:0-100kb	11.5	12.5	0.907861
Taxane	Ovary_	TRUE	2:LOH:>40Mb	0.5	0.5	0.917822
Taxane	Ovary_	TRUE	5-8:LOH:1Mb-10Mb	2.5	2.5	0.920648
Taxane	Ovary_	TRUE	9+:het:1Mb-10Mb	1.5	1.5	0.92657
Platinum	Ovary_	FALSE	3-4:het:10Mb-40Mb	27.5	26.5	0.930424
Taxane	Ovary_	TRUE	3-4:het:100kb-1Mb	51.5	47.5	0.936856
Taxane	Ovary_	TRUE	1:LOH:0-100kb	23.5	28.5	0.947341
Platinum	Ovary_	FALSE	2:LOH:0-100kb	35.5	24.5	0.949129
Taxane	Ovary_	TRUE	3-4:het:1Mb-10Mb	114.5	111.5	0.957883
Platinum	Ovary_	FALSE	1:LOH:>40Mb	0.5	0.5	0.963609
Taxane	Ovary_	TRUE	2:LOH:10Mb-40Mb	12.5	11.5	0.965743
Platinum	Ovary_	FALSE	2:het:1Mb-10Mb	10.5	8.5	0.967754
Taxane	Ovary_	TRUE	1:LOH:>40Mb	0.5	0.5	0.9678
Taxane	Ovary_	TRUE	2:het:1Mb-10Mb	10.5	8.5	0.989431
Taxane	Ovary_	TRUE	3-4:het:10Mb-40Mb	27.5	26.5	0.992098
Taxane	Ovary_	TRUE	3-4:LOH:100kb-1Mb	14.5	12.5	0.994728
Taxane	Ovary_	TRUE	5-8:het:100kb-1Mb	44.5	37.5	0.997365
Taxane	Ovary_	TRUE	5-8:het:10Mb-40Mb	4.5	4.5	1
Taxane	Prostate_	FALSE	9+:LOH:0-100kb	9.5	1.5	1.38128e-05
Taxane	Prostate_	FALSE	9+:LOH:100kb-1Mb	4.5	1.5	0.00010908
Anti_AR	Prostate_	TRUE	2:het:0-100kb	15.5	8.5	0.00271204
Anti_AR	Prostate_	TRUE	3-4:het:10Mb-40Mb	54.5	48.5	0.00291899
Anti_AR	Prostate_	TRUE	3-4:het:0-100kb	97.5	82.5	0.00494983
Taxane	Prostate_	FALSE	1:LOH:>40Mb	0.5	0.5	0.00529677
Anti_AR	Prostate_	TRUE	1:LOH:1Mb-10Mb	6.5	4.5	0.00721447
Anti_AR	Prostate_	TRUE	3-4:het:1Mb-10Mb	77.5	67.5	0.00746351
Anti_AR	Prostate_	TRUE	5-8:LOH:0-100kb	7.5	5.5	0.00857991
GnRH__ant_agonist	Prostate_	FALSE	2:LOH:10Mb-40Mb	9.5	12	0.00898658
Taxane	Prostate_	FALSE	2:het:10Mb-40Mb	4.5	2.5	0.010252
Taxane	Prostate_	FALSE	2:het:1Mb-10Mb	6.5	4.5	0.0160822
Anti_AR	Prostate_	TRUE	2:LOH:>40Mb	1.5	2.5	0.0203653
Anti_AR	Prostate_	TRUE	3-4:het:100kb-1Mb	44.5	32.5	0.0205723
Taxane	Prostate_	FALSE	5-8:het:10Mb-40Mb	7.5	9.5	0.0227139
Anti_AR	Prostate_	TRUE	1:LOH:0-100kb	23.5	17.5	0.0321424
GnRH__ant_agonist	Prostate_	FALSE	2:LOH:>40Mb	2.5	2.5	0.0333148
Taxane	Prostate_	FALSE	5-8:LOH:100kb-1Mb	2.5	1.5	0.0357863
GnRH__ant_agonist	Prostate_	FALSE	5-8:het:10Mb-40Mb	7.5	11.5	0.0423368
Taxane	Prostate_	FALSE	5-8:het:>40Mb	0.5	1.5	0.0465099
Anti_AR	Prostate_	TRUE	2:het:100kb-1Mb	3.5	2.5	0.0478984
Anti_AR	Prostate_	TRUE	9+:LOH:0-100kb	6.5	3.5	0.0550057
Anti_AR	Prostate_	TRUE	1:LOH:10Mb-40Mb	2.5	1.5	0.0702744
Anti_AR	Prostate_	TRUE	9+:LOH:100kb-1Mb	4.5	2.5	0.0729091
Taxane	Prostate_	FALSE	2:het:100kb-1Mb	3.5	2.5	0.0789123
Taxane	Prostate_	FALSE	9+:LOH:1Mb-10Mb	0.5	0.5	0.0868638
Taxane	Prostate_	FALSE	2:het:0-100kb	13.5	8.5	0.0877481
Taxane	Prostate_	FALSE	3-4:het:100kb-1Mb	40.5	33.5	0.0892659
Taxane	Prostate_	FALSE	0:homdel:>1Mb	1.5	1.5	0.0987356
Anti_AR	Prostate_	TRUE	5-8:LOH:1Mb-10Mb	1.5	0.5	0.104961
Taxane	Prostate_	FALSE	1:LOH:0-100kb	19.5	16.5	0.105581
Anti_AR	Prostate_	TRUE	2:het:1Mb-10Mb	5.5	4.5	0.106978
Anti_AR	Prostate_	TRUE	5-8:het:>40Mb	0.5	1.5	0.109469
Anti_AR	Prostate_	TRUE	5-8:het:100kb-1Mb	29.5	26.5	0.109646
Anti_AR	Prostate_	TRUE	3-4:LOH:0-100kb	19.5	14.5	0.112301
Anti_AR	Prostate_	TRUE	2:het:10Mb-40Mb	3.5	2.5	0.113485
Taxane	Prostate_	FALSE	2:het:>40Mb	0.5	0.5	0.113539
Taxane	Prostate_	FALSE	3-4:het:0-100kb	91.5	83.5	0.125708
Anti_AR	Prostate_	TRUE	5-8:het:1Mb-10Mb	31.5	25.5	0.137501
Taxane	Prostate_	FALSE	9+:het:>40Mb	0.5	0.5	0.138893
Taxane	Prostate_	FALSE	9+:het:100kb-1Mb	5.5	4.5	0.144465
Taxane	Prostate_	FALSE	1:LOH:1Mb-10Mb	6.5	4.5	0.158953
Anti_AR	Prostate_	TRUE	2:LOH:10Mb-40Mb	9.5	10.5	0.170477
Anti_AR	Prostate_	TRUE	5-8:het:0-100kb	76.5	74.5	0.178992
Taxane	Prostate_	FALSE	5-8:het:100kb-1Mb	29.5	26.5	0.19889
Anti_AR	Prostate_	TRUE	2:LOH:0-100kb	46.5	37.5	0.205379
Anti_AR	Prostate_	TRUE	3-4:het:>40Mb	6.5	7.5	0.206956
Taxane	Prostate_	FALSE	3-4:LOH:100kb-1Mb	5.5	4.5	0.210037
GnRH__ant_agonist	Prostate_	FALSE	9+:LOH:0-100kb	4.5	7.5	0.213237
GnRH__ant_agonist	Prostate_	FALSE	3-4:het:10Mb-40Mb	49.5	51.5	0.213392
GnRH__ant_agonist	Prostate_	FALSE	9+:het:100kb-1Mb	4.5	6.5	0.215269
Anti_AR	Prostate_	TRUE	2:LOH:100kb-1Mb	13.5	11.5	0.254242
Anti_AR	Prostate_	TRUE	3-4:LOH:>40Mb	0.5	0.5	0.261394
Anti_AR	Prostate_	TRUE	2:LOH:1Mb-10Mb	20.5	18.5	0.286563
Taxane	Prostate_	FALSE	9+:LOH:10Mb-40Mb	0.5	0.5	0.294068
Taxane	Prostate_	FALSE	2:LOH:10Mb-40Mb	9.5	10.5	0.294975
Anti_AR	Prostate_	TRUE	5-8:LOH:100kb-1Mb	1.5	1.5	0.302755
Taxane	Prostate_	FALSE	3-4:LOH:>40Mb	0.5	0.5	0.315367
GnRH__ant_agonist	Prostate_	FALSE	3-4:LOH:0-100kb	15	18	0.315929
Taxane	Prostate_	FALSE	5-8:LOH:0-100kb	6.5	5.5	0.336431
Anti_AR	Prostate_	TRUE	3-4:LOH:100kb-1Mb	5.5	5.5	0.338221
Anti_AR	Prostate_	TRUE	9+:het:>40Mb	0.5	0.5	0.35572
GnRH__ant_agonist	Prostate_	FALSE	5-8:LOH:>40Mb	0.5	0.5	0.35822
GnRH__ant_agonist	Prostate_	FALSE	3-4:het:100kb-1Mb	39.5	33	0.375182
GnRH__ant_agonist	Prostate_	FALSE	9+:het:0-100kb	14	21.5	0.38174
Taxane	Prostate_	FALSE	3-4:het:1Mb-10Mb	71.5	72.5	0.381968
GnRH__ant_agonist	Prostate_	FALSE	9+:het:>40Mb	0.5	0.5	0.386914
GnRH__ant_agonist	Prostate_	FALSE	3-4:LOH:>40Mb	0.5	0.5	0.394653
GnRH__ant_agonist	Prostate_	FALSE	9+:LOH:100kb-1Mb	2.5	2.5	0.404422
Taxane	Prostate_	FALSE	5-8:LOH:10Mb-40Mb	0.5	0.5	0.409594
GnRH__ant_agonist	Prostate_	FALSE	2:het:1Mb-10Mb	5.5	4.5	0.413067
Anti_AR	Prostate_	TRUE	9+:LOH:10Mb-40Mb	0.5	0.5	0.418084
GnRH__ant_agonist	Prostate_	FALSE	5-8:het:1Mb-10Mb	28	26	0.419245
GnRH__ant_agonist	Prostate_	FALSE	5-8:LOH:1Mb-10Mb	1.5	1.5	0.421448
Taxane	Prostate_	FALSE	9+:het:1Mb-10Mb	2.5	1.5	0.438967
Taxane	Prostate_	FALSE	1:LOH:10Mb-40Mb	2.5	2.5	0.452601
Anti_AR	Prostate_	TRUE	5-8:het:10Mb-40Mb	8.5	8.5	0.499304
GnRH__ant_agonist	Prostate_	FALSE	5-8:LOH:10Mb-40Mb	0.5	0.5	0.512869
GnRH__ant_agonist	Prostate_	FALSE	1:LOH:1Mb-10Mb	5.5	4.5	0.517378
GnRH__ant_agonist	Prostate_	FALSE	9+:het:10Mb-40Mb	0.5	0.5	0.531739
Anti_AR	Prostate_	TRUE	9+:het:0-100kb	16.5	14.5	0.535375
Taxane	Prostate_	FALSE	9+:het:0-100kb	16.5	14.5	0.536022
Anti_AR	Prostate_	TRUE	0:homdel:100kb-1Mb	1.5	1.5	0.537135
Anti_AR	Prostate_	TRUE	3-4:LOH:1Mb-10Mb	6.5	6.5	0.542178
Taxane	Prostate_	FALSE	5-8:LOH:1Mb-10Mb	1.5	1.5	0.542564
Anti_AR	Prostate_	TRUE	2:het:>40Mb	0.5	0.5	0.549873
Taxane	Prostate_	FALSE	0:homdel:100kb-1Mb	1.5	1.5	0.550622
Anti_AR	Prostate_	TRUE	3-4:LOH:10Mb-40Mb	2.5	2.5	0.551774
Anti_AR	Prostate_	TRUE	1:LOH:100kb-1Mb	4.5	4.5	0.558342
Anti_AR	Prostate_	TRUE	1:LOH:>40Mb	0.5	0.5	0.57372
GnRH__ant_agonist	Prostate_	FALSE	9+:LOH:10Mb-40Mb	0.5	0.5	0.582525
GnRH__ant_agonist	Prostate_	FALSE	1:LOH:0-100kb	19	16.5	0.586433
Taxane	Prostate_	FALSE	3-4:LOH:0-100kb	15.5	16.5	0.588939
Taxane	Prostate_	FALSE	2:LOH:100kb-1Mb	12.5	13.5	0.59362
GnRH__ant_agonist	Prostate_	FALSE	2:LOH:100kb-1Mb	12.5	13.5	0.595408
Taxane	Prostate_	FALSE	5-8:het:1Mb-10Mb	28.5	26.5	0.596233
Anti_AR	Prostate_	TRUE	9+:LOH:1Mb-10Mb	0.5	0.5	0.597426
Taxane	Prostate_	FALSE	0:homdel:0-100kb	6.5	6.5	0.599784
GnRH__ant_agonist	Prostate_	FALSE	5-8:het:100kb-1Mb	27.5	28	0.639936
Taxane	Prostate_	FALSE	1:LOH:100kb-1Mb	4.5	4.5	0.641285
GnRH__ant_agonist	Prostate_	FALSE	2:het:100kb-1Mb	2.5	2.5	0.644659
GnRH__ant_agonist	Prostate_	FALSE	3-4:LOH:1Mb-10Mb	6.5	6.5	0.647399
Anti_AR	Prostate_	TRUE	0:homdel:>1Mb	1.5	1.5	0.648244
Taxane	Prostate_	FALSE	3-4:LOH:10Mb-40Mb	2.5	2.5	0.652585
Taxane	Prostate_	FALSE	5-8:het:0-100kb	71.5	82.5	0.686674
GnRH__ant_agonist	Prostate_	FALSE	0:homdel:>1Mb	1.5	1.5	0.695765
GnRH__ant_agonist	Prostate_	FALSE	1:LOH:100kb-1Mb	4.5	4.5	0.697885
GnRH__ant_agonist	Prostate_	FALSE	1:LOH:10Mb-40Mb	2.5	1.5	0.704856
GnRH__ant_agonist	Prostate_	FALSE	3-4:het:0-100kb	83	92.5	0.71568
Taxane	Prostate_	FALSE	2:LOH:1Mb-10Mb	18.5	19.5	0.740788
Anti_AR	Prostate_	TRUE	9+:het:10Mb-40Mb	0.5	0.5	0.745241
GnRH__ant_agonist	Prostate_	FALSE	0:homdel:100kb-1Mb	1.5	1.5	0.750355
GnRH__ant_agonist	Prostate_	FALSE	0:homdel:0-100kb	6.5	7.5	0.75652
Anti_AR	Prostate_	TRUE	9+:het:1Mb-10Mb	2.5	1.5	0.763415
GnRH__ant_agonist	Prostate_	FALSE	9+:LOH:1Mb-10Mb	0.5	0.5	0.763736
GnRH__ant_agonist	Prostate_	FALSE	1:LOH:>40Mb	0.5	0.5	0.768173
Taxane	Prostate_	FALSE	2:LOH:>40Mb	2.5	2.5	0.777795
Taxane	Prostate_	FALSE	3-4:het:>40Mb	6.5	6.5	0.793718
Anti_AR	Prostate_	TRUE	9+:het:100kb-1Mb	5.5	5.5	0.795952
GnRH__ant_agonist	Prostate_	FALSE	3-4:het:1Mb-10Mb	72	72.5	0.798196
Taxane	Prostate_	FALSE	2:LOH:0-100kb	42.5	38.5	0.800439
GnRH__ant_agonist	Prostate_	FALSE	2:het:>40Mb	0.5	0.5	0.810309
GnRH__ant_agonist	Prostate_	FALSE	3-4:LOH:100kb-1Mb	5.5	5.5	0.814972
GnRH__ant_agonist	Prostate_	FALSE	5-8:het:0-100kb	74.5	81	0.817848
Taxane	Prostate_	FALSE	3-4:het:10Mb-40Mb	49.5	49.5	0.848922
Taxane	Prostate_	FALSE	3-4:LOH:1Mb-10Mb	6.5	6.5	0.869135
Taxane	Prostate_	FALSE	5-8:LOH:>40Mb	0.5	0.5	0.875427
Taxane	Prostate_	FALSE	9+:het:10Mb-40Mb	0.5	0.5	0.880151
Anti_AR	Prostate_	TRUE	5-8:LOH:>40Mb	0.5	0.5	0.882274
GnRH__ant_agonist	Prostate_	FALSE	3-4:het:>40Mb	6.5	6	0.885033
Anti_AR	Prostate_	TRUE	5-8:LOH:10Mb-40Mb	0.5	0.5	0.894963
GnRH__ant_agonist	Prostate_	FALSE	9+:het:1Mb-10Mb	1.5	2	0.895942
GnRH__ant_agonist	Prostate_	FALSE	3-4:LOH:10Mb-40Mb	2.5	2.5	0.911719
GnRH__ant_agonist	Prostate_	FALSE	2:het:0-100kb	9.5	13.5	0.917513
GnRH__ant_agonist	Prostate_	FALSE	5-8:LOH:0-100kb	6.5	5.5	0.932738
GnRH__ant_agonist	Prostate_	FALSE	2:LOH:0-100kb	40.5	43	0.968434
GnRH__ant_agonist	Prostate_	FALSE	5-8:LOH:100kb-1Mb	1.5	1.5	0.972691
GnRH__ant_agonist	Prostate_	FALSE	2:LOH:1Mb-10Mb	19.5	20	0.982994
Anti_AR	Prostate_	TRUE	0:homdel:0-100kb	6.5	6.5	0.988016
GnRH__ant_agonist	Prostate_	FALSE	5-8:het:>40Mb	0.5	0.5	0.989467
GnRH__ant_agonist	Prostate_	FALSE	2:het:10Mb-40Mb	2.5	2.5	0.99918
Pyrimidine__ant_agonist	Urothelial tract_Urothelial carcinoma	TRUE	9+:LOH:1Mb-10Mb	0.5	0.5	0.00629334
Platinum	Urothelial tract_Urothelial carcinoma	FALSE	9+:LOH:100kb-1Mb	1.5	0.5	0.00733797
Pyrimidine__ant_agonist	Urothelial tract_Urothelial carcinoma	TRUE	9+:LOH:100kb-1Mb	1.5	0.5	0.0124615
Pyrimidine__ant_agonist	Urothelial tract_Urothelial carcinoma	TRUE	5-8:LOH:1Mb-10Mb	2.5	0.5	0.0144873
Platinum	Urothelial tract_Urothelial carcinoma	FALSE	5-8:LOH:1Mb-10Mb	2.5	0.5	0.0208569
Platinum	Urothelial tract_Urothelial carcinoma	FALSE	9+:LOH:1Mb-10Mb	0.5	0.5	0.041003
Pyrimidine__ant_agonist	Urothelial tract_Urothelial carcinoma	TRUE	3-4:het:>40Mb	1.5	4.5	0.0502259
Platinum	Urothelial tract_Urothelial carcinoma	FALSE	9+:LOH:0-100kb	2.5	0.5	0.0546149
Pyrimidine__ant_agonist	Urothelial tract_Urothelial carcinoma	TRUE	3-4:LOH:0-100kb	28	15.5	0.0568311
Pyrimidine__ant_agonist	Urothelial tract_Urothelial carcinoma	TRUE	3-4:LOH:10Mb-40Mb	5.5	5	0.0590909
Platinum	Urothelial tract_Urothelial carcinoma	FALSE	3-4:het:>40Mb	1.5	4.5	0.0631968
Platinum	Urothelial tract_Urothelial carcinoma	FALSE	1:LOH:>40Mb	0.5	0.5	0.0635729
Pyrimidine__ant_agonist	Urothelial tract_Urothelial carcinoma	TRUE	9+:LOH:0-100kb	2.5	0.5	0.0772907
Pyrimidine__ant_agonist	Urothelial tract_Urothelial carcinoma	TRUE	5-8:LOH:0-100kb	8	4	0.0839381
Pyrimidine__ant_agonist	Urothelial tract_Urothelial carcinoma	TRUE	9+:het:10Mb-40Mb	0.5	0.5	0.0895647
Pyrimidine__ant_agonist	Urothelial tract_Urothelial carcinoma	TRUE	9+:LOH:10Mb-40Mb	0.5	0.5	0.101466
Platinum	Urothelial tract_Urothelial carcinoma	FALSE	5-8:het:>40Mb	0.5	0.5	0.109769
Pyrimidine__ant_agonist	Urothelial tract_Urothelial carcinoma	TRUE	5-8:het:0-100kb	103.5	78.5	0.120623
Pyrimidine__ant_agonist	Urothelial tract_Urothelial carcinoma	TRUE	3-4:het:10Mb-40Mb	39.5	46.5	0.121303
Platinum	Urothelial tract_Urothelial carcinoma	FALSE	3-4:LOH:0-100kb	27	16	0.128477
Pyrimidine__ant_agonist	Urothelial tract_Urothelial carcinoma	TRUE	5-8:het:>40Mb	0.5	0.5	0.130574
Pyrimidine__ant_agonist	Urothelial tract_Urothelial carcinoma	TRUE	3-4:LOH:1Mb-10Mb	16.5	11	0.132939
Pyrimidine__ant_agonist	Urothelial tract_Urothelial carcinoma	TRUE	5-8:het:1Mb-10Mb	41.5	31	0.138299
Platinum	Urothelial tract_Urothelial carcinoma	FALSE	9+:het:10Mb-40Mb	0.5	0.5	0.140346
Platinum	Urothelial tract_Urothelial carcinoma	FALSE	9+:LOH:10Mb-40Mb	0.5	0.5	0.146518
Platinum	Urothelial tract_Urothelial carcinoma	FALSE	2:het:1Mb-10Mb	9.5	3	0.146618
Platinum	Urothelial tract_Urothelial carcinoma	FALSE	5-8:het:0-100kb	102	72	0.181489
Pyrimidine__ant_agonist	Urothelial tract_Urothelial carcinoma	TRUE	5-8:LOH:>40Mb	0.5	0.5	0.183319
Pyrimidine__ant_agonist	Urothelial tract_Urothelial carcinoma	TRUE	2:het:1Mb-10Mb	10.5	3	0.186787
Pyrimidine__ant_agonist	Urothelial tract_Urothelial carcinoma	TRUE	5-8:LOH:10Mb-40Mb	0.5	0.5	0.187885
Platinum	Urothelial tract_Urothelial carcinoma	FALSE	2:LOH:>40Mb	1.5	2.5	0.193772
Pyrimidine__ant_agonist	Urothelial tract_Urothelial carcinoma	TRUE	1:LOH:>40Mb	0.5	0.5	0.199853
Pyrimidine__ant_agonist	Urothelial tract_Urothelial carcinoma	TRUE	1:LOH:10Mb-40Mb	1.5	1.5	0.221469
Pyrimidine__ant_agonist	Urothelial tract_Urothelial carcinoma	TRUE	5-8:LOH:100kb-1Mb	3.5	1.5	0.221758
Pyrimidine__ant_agonist	Urothelial tract_Urothelial carcinoma	TRUE	2:LOH:>40Mb	1.5	2.5	0.227835
Platinum	Urothelial tract_Urothelial carcinoma	FALSE	5-8:het:1Mb-10Mb	37.5	30.5	0.232594
Platinum	Urothelial tract_Urothelial carcinoma	FALSE	1:LOH:10Mb-40Mb	1.5	1.5	0.233679
Platinum	Urothelial tract_Urothelial carcinoma	FALSE	3-4:LOH:>40Mb	0.5	1	0.236675
Platinum	Urothelial tract_Urothelial carcinoma	FALSE	9+:het:>40Mb	0.5	0.5	0.239871
Platinum	Urothelial tract_Urothelial carcinoma	FALSE	5-8:LOH:0-100kb	7	5	0.260447
Platinum	Urothelial tract_Urothelial carcinoma	FALSE	3-4:het:1Mb-10Mb	84	64	0.287243
Pyrimidine__ant_agonist	Urothelial tract_Urothelial carcinoma	TRUE	9+:het:>40Mb	0.5	0.5	0.297867
Platinum	Urothelial tract_Urothelial carcinoma	FALSE	5-8:LOH:>40Mb	0.5	0.5	0.317627
Pyrimidine__ant_agonist	Urothelial tract_Urothelial carcinoma	TRUE	2:LOH:100kb-1Mb	9.5	11	0.345629
Pyrimidine__ant_agonist	Urothelial tract_Urothelial carcinoma	TRUE	5-8:het:100kb-1Mb	47.5	34	0.358295
Platinum	Urothelial tract_Urothelial carcinoma	FALSE	5-8:LOH:100kb-1Mb	3.5	1.5	0.364459
Pyrimidine__ant_agonist	Urothelial tract_Urothelial carcinoma	TRUE	3-4:LOH:>40Mb	0.5	0.5	0.37846
Platinum	Urothelial tract_Urothelial carcinoma	FALSE	3-4:het:10Mb-40Mb	42	46.5	0.383929
Platinum	Urothelial tract_Urothelial carcinoma	FALSE	5-8:LOH:10Mb-40Mb	0.5	0.5	0.391875
Platinum	Urothelial tract_Urothelial carcinoma	FALSE	0:homdel:>1Mb	1.5	1.5	0.402267
Pyrimidine__ant_agonist	Urothelial tract_Urothelial carcinoma	TRUE	2:het:>40Mb	0.5	0.5	0.410816
Platinum	Urothelial tract_Urothelial carcinoma	FALSE	3-4:LOH:1Mb-10Mb	15.5	11.5	0.426044
Pyrimidine__ant_agonist	Urothelial tract_Urothelial carcinoma	TRUE	0:homdel:0-100kb	4.5	4.5	0.430673
Platinum	Urothelial tract_Urothelial carcinoma	FALSE	2:het:>40Mb	0.5	0.5	0.444937
Platinum	Urothelial tract_Urothelial carcinoma	FALSE	2:LOH:100kb-1Mb	9.5	11	0.451902
Platinum	Urothelial tract_Urothelial carcinoma	FALSE	3-4:het:0-100kb	96.5	64.5	0.48156
Platinum	Urothelial tract_Urothelial carcinoma	FALSE	9+:het:0-100kb	68	62	0.493913
Pyrimidine__ant_agonist	Urothelial tract_Urothelial carcinoma	TRUE	3-4:het:1Mb-10Mb	83	67.5	0.494043
Platinum	Urothelial tract_Urothelial carcinoma	FALSE	2:LOH:0-100kb	26.5	22	0.505002
Platinum	Urothelial tract_Urothelial carcinoma	FALSE	1:LOH:100kb-1Mb	4.5	5.5	0.507995
Platinum	Urothelial tract_Urothelial carcinoma	FALSE	0:homdel:0-100kb	4.5	4.5	0.527478
Pyrimidine__ant_agonist	Urothelial tract_Urothelial carcinoma	TRUE	2:het:0-100kb	16	11.5	0.541567
Pyrimidine__ant_agonist	Urothelial tract_Urothelial carcinoma	TRUE	2:het:10Mb-40Mb	4.5	3.5	0.547818
Platinum	Urothelial tract_Urothelial carcinoma	FALSE	5-8:het:10Mb-40Mb	6.5	7	0.548634
Platinum	Urothelial tract_Urothelial carcinoma	FALSE	2:het:10Mb-40Mb	4.5	3.5	0.549021
Pyrimidine__ant_agonist	Urothelial tract_Urothelial carcinoma	TRUE	1:LOH:0-100kb	18	13.5	0.559477
Platinum	Urothelial tract_Urothelial carcinoma	FALSE	5-8:het:100kb-1Mb	46.5	34	0.577097
Pyrimidine__ant_agonist	Urothelial tract_Urothelial carcinoma	TRUE	9+:het:1Mb-10Mb	4	3.5	0.588309
Pyrimidine__ant_agonist	Urothelial tract_Urothelial carcinoma	TRUE	2:LOH:0-100kb	26.5	22	0.589239
Platinum	Urothelial tract_Urothelial carcinoma	FALSE	3-4:LOH:10Mb-40Mb	5.5	5.5	0.608761
Pyrimidine__ant_agonist	Urothelial tract_Urothelial carcinoma	TRUE	1:LOH:1Mb-10Mb	3.5	3	0.619544
Platinum	Urothelial tract_Urothelial carcinoma	FALSE	1:LOH:0-100kb	17.5	13.5	0.643628
Platinum	Urothelial tract_Urothelial carcinoma	FALSE	2:LOH:1Mb-10Mb	18.5	16	0.648551
Pyrimidine__ant_agonist	Urothelial tract_Urothelial carcinoma	TRUE	3-4:LOH:100kb-1Mb	7.5	8.5	0.655181
Pyrimidine__ant_agonist	Urothelial tract_Urothelial carcinoma	TRUE	2:LOH:10Mb-40Mb	11.5	11.5	0.66017
Pyrimidine__ant_agonist	Urothelial tract_Urothelial carcinoma	TRUE	9+:het:0-100kb	65	68	0.665082
Pyrimidine__ant_agonist	Urothelial tract_Urothelial carcinoma	TRUE	9+:het:100kb-1Mb	21	26.5	0.66991
Platinum	Urothelial tract_Urothelial carcinoma	FALSE	2:het:0-100kb	16	12	0.70069
Platinum	Urothelial tract_Urothelial carcinoma	FALSE	1:LOH:1Mb-10Mb	3.5	3.5	0.726793
Platinum	Urothelial tract_Urothelial carcinoma	FALSE	3-4:LOH:100kb-1Mb	7.5	8.5	0.756647
Pyrimidine__ant_agonist	Urothelial tract_Urothelial carcinoma	TRUE	3-4:het:0-100kb	87	77	0.760312
Pyrimidine__ant_agonist	Urothelial tract_Urothelial carcinoma	TRUE	2:het:100kb-1Mb	5	5	0.764049
Pyrimidine__ant_agonist	Urothelial tract_Urothelial carcinoma	TRUE	1:LOH:100kb-1Mb	4.5	5	0.803384
Pyrimidine__ant_agonist	Urothelial tract_Urothelial carcinoma	TRUE	0:homdel:100kb-1Mb	1.5	1.5	0.810365
Pyrimidine__ant_agonist	Urothelial tract_Urothelial carcinoma	TRUE	5-8:het:10Mb-40Mb	6.5	6.5	0.853371
Platinum	Urothelial tract_Urothelial carcinoma	FALSE	2:het:100kb-1Mb	4.5	5.5	0.858828
Platinum	Urothelial tract_Urothelial carcinoma	FALSE	9+:het:100kb-1Mb	20.5	30	0.910558
Platinum	Urothelial tract_Urothelial carcinoma	FALSE	2:LOH:10Mb-40Mb	11.5	10.5	0.915962
Platinum	Urothelial tract_Urothelial carcinoma	FALSE	9+:het:1Mb-10Mb	3.5	3.5	0.918018
Pyrimidine__ant_agonist	Urothelial tract_Urothelial carcinoma	TRUE	2:LOH:1Mb-10Mb	18.5	16.5	0.938515
Pyrimidine__ant_agonist	Urothelial tract_Urothelial carcinoma	TRUE	3-4:het:100kb-1Mb	39	40	0.949204
Pyrimidine__ant_agonist	Urothelial tract_Urothelial carcinoma	TRUE	0:homdel:>1Mb	1.5	1.5	0.955349
Platinum	Urothelial tract_Urothelial carcinoma	FALSE	0:homdel:100kb-1Mb	1.5	1.5	0.957808
Platinum	Urothelial tract_Urothelial carcinoma	FALSE	3-4:het:100kb-1Mb	39.5	40	0.981009
