# Supplementary material for: Copy number footprints of platinum-based anticancer therapies
Source: PLoS Genet. 2023 Feb 13;19(2):e1010634. doi: 10.1371/journal.pgen.1010634 (PMC9956877; doi:10.1371/journal.pgen.1010634)
Supplement: S4 Table — (XLSX) [file pgen.1010634.s012.xlsx]

## Sheet: Table_S4
Breast_ER-positive/HER2-negative 262
	Alkylating	Anthracycline	Anti-ER	Aromatase inhibitor	GnRH (ant)agonist	Pyrimidine (ant)agonist	Selective ER modulator	Taxane
Alkylating	130	124	33	82	21	80	109	99
Anthracycline		127	32	81	21	78	107	101
Anti-ER			46	45	11	27	42	27
Aromatase inhibitor				135	20	69	110	75
GnRH (ant)agonist					31	15	29	19
Pyrimidine (ant)agonist						101	86	67
Selective ER modulator							155	100
Taxane								117
Breast_ER-positive/HER2-positive 61
	Alkylating	Anthracycline	Anti-HER2	Aromatase inhibitor	Selective ER modulator	Taxane
Alkylating	27	25	21	16	20	21
Anthracycline		25	20	15	19	19
Anti-HER2			34	19	22	32
Aromatase inhibitor				31	21	20
Selective ER modulator					31	22
Taxane						34
Breast_Triple negative 86
	Alkylating	Anthracycline	Pyrimidine (ant)agonist	Taxane
Alkylating	45	44	21	42
Anthracycline		47	23	43
Pyrimidine (ant)agonist			25	23
Taxane				49
Bone/Soft tissue 102
	Anthracycline
Anthracycline	21
Prostate 252
	Anti-AR	GnRH (ant)agonist	Taxane
Anti-AR	101	91	81
GnRH (ant)agonist		192	116
Taxane			133
Colorectum 344
	Anti-EGFR	Anti-VEGF	Platinum	Pyrimidine (ant)agonist	Topoisomerase inhibitor
Anti-EGFR	40	30	39	38	34
Anti-VEGF		144	132	142	71
Platinum			198	194	88
Pyrimidine (ant)agonist				220	92
Topoisomerase inhibitor					95
Lung_Non-small cell carcinoma 399
	Anti-EGFR	Folate antagonist	Platinum	Pyrimidine (ant)agonist
Anti-EGFR	55	16	16	1
Folate antagonist		86	84	3
Platinum			120		22
Pyrimidine (ant)agonist				22
Esophagus 113
	Platinum	Pyrimidine (ant)agonist	Taxane
Platinum	55	22	38
Pyrimidine (ant)agonist		23	8
Taxane			38
Ovary 104
	Platinum	Taxane
Platinum	65	60
Taxane		61
Urothelial tract_Urothelial carcinoma 102
	Platinum	Pyrimidine (ant)agonist
Platinum	60	53
Pyrimidine (ant)agonist		54
